# Supplementary material for: The mutational constraint spectrum quantified from variation in 141,456 humans
Source: Nature. 2020 May 27;581(7809):434–43. doi: 10.1038/s41586-020-2308-7 (PMC7334197; doi:10.1038/s41586-020-2308-7)
Supplement: Supplementary file 4 — This zipped file contains Supplementary Data items 1-14 - see Supplementary Information document for Supplementary Dataset guide. [file 41586_2020_2308_MOESM4_ESM.zip]

Archive with 34 entries (31 files):
- supplement/
- supplement/supplementary_dataset_1_coverage_summary.tsv.gz
- __MACOSX/
- __MACOSX/supplement/
- __MACOSX/supplement/._supplementary_dataset_1_coverage_summary.tsv.gz
- supplement/supplementary_dataset_10_mutation_rates.tsv.gz
- __MACOSX/supplement/._supplementary_dataset_10_mutation_rates.tsv.gz
- supplement/supplementary_dataset_8_variants_per_sample_exomes.tsv
- __MACOSX/supplement/._supplementary_dataset_8_variants_per_sample_exomes.tsv
- supplement/.DS_Store
- __MACOSX/supplement/._.DS_Store
- supplement/supplementary_dataset_5_indel_summary_genomes.tsv.gz
- __MACOSX/supplement/._supplementary_dataset_5_indel_summary_genomes.tsv.gz
- supplement/supplementary_dataset_3_observed_possible_genomes.tsv.gz
- __MACOSX/supplement/._supplementary_dataset_3_observed_possible_genomes.tsv.gz
- supplement/supplementary_dataset_13_gene_lists.tsv.gz
- __MACOSX/supplement/._supplementary_dataset_13_gene_lists.tsv.gz
- supplement/supplementary_dataset_7_hom_ko_genes.txt
- __MACOSX/supplement/._supplementary_dataset_7_hom_ko_genes.txt
- supplement/supplementary_dataset_11_full_constraint_metrics.tsv.gz
- __MACOSX/supplement/._supplementary_dataset_11_full_constraint_metrics.tsv.gz
- supplement/supplementary_dataset_9_variants_per_sample_genomes.tsv
- __MACOSX/supplement/._supplementary_dataset_9_variants_per_sample_genomes.tsv
- supplement/supplementary_dataset_14_trait.xlsx
- __MACOSX/supplement/._supplementary_dataset_14_trait.xlsx
- supplement/supplementary_dataset_6_chip_analyses.txt.gz
- __MACOSX/supplement/._supplementary_dataset_6_chip_analyses.txt.gz
- supplement/supplementary_dataset_4_indel_summary_exomes.tsv.gz
- __MACOSX/supplement/._supplementary_dataset_4_indel_summary_exomes.tsv.gz
- supplement/supplementary_dataset_2_observed_possible_exomes.tsv.gz
- __MACOSX/supplement/._supplementary_dataset_2_observed_possible_exomes.tsv.gz
- supplement/supplementary_dataset_12_n_required.tsv.gz
- __MACOSX/supplement/._supplementary_dataset_12_n_required.tsv.gz
- __MACOSX/._supplement
