# Supplementary material for: The mutational constraint spectrum quantified from variation in 141,456 humans
Source: Nature. 2020 May 27;581(7809):434–43. doi: 10.1038/s41586-020-2308-7 (PMC7334197; doi:10.1038/s41586-020-2308-7)
Supplement: Supplementary file 4 — This zipped file contains Supplementary Data items 1-14 - see Supplementary Information document for Supplementary Dataset guide. [file 41586_2020_2308_MOESM4_ESM.zip › supplement/supplementary_dataset_8_variants_per_sample_exomes.tsv]

worst_csq	lof	no_lof_flags	protein_coding	curated	lcr	decoy	segdup	pop	bin	total	total_hom
3_prime_UTR_variant	NA	NA	false	NA	false	false	false	afr	0.01% - 0.1%	48	0
3_prime_UTR_variant	NA	NA	false	NA	false	false	false	afr	0.1% - 1%	374	2
3_prime_UTR_variant	NA	NA	false	NA	false	false	false	afr	1% - 10%	3419	97
3_prime_UTR_variant	NA	NA	false	NA	false	false	false	afr	10% - 95%	9372	937
3_prime_UTR_variant	NA	NA	false	NA	false	false	false	afr	AC 3 - 5	88	1
3_prime_UTR_variant	NA	NA	false	NA	false	false	false	afr	Doubleton	24	0
3_prime_UTR_variant	NA	NA	false	NA	false	false	false	afr	Not found	0	0
3_prime_UTR_variant	NA	NA	false	NA	false	false	false	afr	Singleton	71	0
3_prime_UTR_variant	NA	NA	false	NA	false	false	false	amr	0.01% - 0.1%	317	2
3_prime_UTR_variant	NA	NA	false	NA	false	false	false	amr	0.1% - 1%	658	2
3_prime_UTR_variant	NA	NA	false	NA	false	false	false	amr	1% - 10%	3672	151
3_prime_UTR_variant	NA	NA	false	NA	false	false	false	amr	10% - 95%	39501	7690
3_prime_UTR_variant	NA	NA	false	NA	false	false	false	amr	AC 3 - 5	133	1
3_prime_UTR_variant	NA	NA	false	NA	false	false	false	amr	Doubleton	58	0
3_prime_UTR_variant	NA	NA	false	NA	false	false	false	amr	Not found	0	0
3_prime_UTR_variant	NA	NA	false	NA	false	false	false	amr	Singleton	97	0
3_prime_UTR_variant	NA	NA	false	NA	false	false	false	asj	0.1% - 1%	270	0
3_prime_UTR_variant	NA	NA	false	NA	false	false	false	asj	1% - 10%	693	5
3_prime_UTR_variant	NA	NA	false	NA	false	false	false	asj	10% - 95%	16170	3220
3_prime_UTR_variant	NA	NA	false	NA	false	false	false	asj	AC 3 - 5	13	0
3_prime_UTR_variant	NA	NA	false	NA	false	false	false	asj	Not found	0	0
3_prime_UTR_variant	NA	NA	false	NA	false	false	false	asj	Singleton	16	0
3_prime_UTR_variant	NA	NA	false	NA	false	false	false	eas	0.01% - 0.1%	47	0
3_prime_UTR_variant	NA	NA	false	NA	false	false	false	eas	0.1% - 1%	646	3
3_prime_UTR_variant	NA	NA	false	NA	false	false	false	eas	1% - 10%	1824	64
3_prime_UTR_variant	NA	NA	false	NA	false	false	false	eas	10% - 95%	11613	2322
3_prime_UTR_variant	NA	NA	false	NA	false	false	false	eas	AC 3 - 5	41	1
3_prime_UTR_variant	NA	NA	false	NA	false	false	false	eas	Doubleton	20	0
3_prime_UTR_variant	NA	NA	false	NA	false	false	false	eas	Not found	0	0
3_prime_UTR_variant	NA	NA	false	NA	false	false	false	eas	Singleton	60	0
3_prime_UTR_variant	NA	NA	false	NA	false	false	false	fin	0.01% - 0.1%	24	0
3_prime_UTR_variant	NA	NA	false	NA	false	false	false	fin	0.1% - 1%	82	1
3_prime_UTR_variant	NA	NA	false	NA	false	false	false	fin	1% - 10%	2792	90
3_prime_UTR_variant	NA	NA	false	NA	false	false	false	fin	10% - 95%	28308	5852
3_prime_UTR_variant	NA	NA	false	NA	false	false	false	fin	AC 3 - 5	24	0
3_prime_UTR_variant	NA	NA	false	NA	false	false	false	fin	Doubleton	12	0
3_prime_UTR_variant	NA	NA	false	NA	false	false	false	fin	Not found	0	0
3_prime_UTR_variant	NA	NA	false	NA	false	false	false	fin	Singleton	20	0
3_prime_UTR_variant	NA	NA	false	NA	false	false	false	nfe	0.01% - 0.1%	452	0
3_prime_UTR_variant	NA	NA	false	NA	false	false	false	nfe	0.1% - 1%	2750	14
3_prime_UTR_variant	NA	NA	false	NA	false	false	false	nfe	1% - 10%	5807	203
3_prime_UTR_variant	NA	NA	false	NA	false	false	false	nfe	10% - 95%	157908	32209
3_prime_UTR_variant	NA	NA	false	NA	false	false	false	nfe	AC 3 - 5	219	0
3_prime_UTR_variant	NA	NA	false	NA	false	false	false	nfe	AC 6 - 0.01%	51	0
3_prime_UTR_variant	NA	NA	false	NA	false	false	false	nfe	Doubleton	122	0
3_prime_UTR_variant	NA	NA	false	NA	false	false	false	nfe	Not found	0	0
3_prime_UTR_variant	NA	NA	false	NA	false	false	false	nfe	Singleton	243	0
3_prime_UTR_variant	NA	NA	false	NA	false	false	false	oth	0.1% - 1%	190	1
3_prime_UTR_variant	NA	NA	false	NA	false	false	false	oth	1% - 10%	308	9
3_prime_UTR_variant	NA	NA	false	NA	false	false	false	oth	10% - 95%	8829	1746
3_prime_UTR_variant	NA	NA	false	NA	false	false	false	oth	AC 3 - 5	19	0
3_prime_UTR_variant	NA	NA	false	NA	false	false	false	oth	Doubleton	22	1
3_prime_UTR_variant	NA	NA	false	NA	false	false	false	oth	Not found	0	0
3_prime_UTR_variant	NA	NA	false	NA	false	false	false	oth	Singleton	55	0
3_prime_UTR_variant	NA	NA	false	NA	false	false	false	sas	0.01% - 0.1%	257	3
3_prime_UTR_variant	NA	NA	false	NA	false	false	false	sas	0.1% - 1%	797	10
3_prime_UTR_variant	NA	NA	false	NA	false	false	false	sas	1% - 10%	4036	187
3_prime_UTR_variant	NA	NA	false	NA	false	false	false	sas	10% - 95%	36420	6708
3_prime_UTR_variant	NA	NA	false	NA	false	false	false	sas	AC 3 - 5	86	3
3_prime_UTR_variant	NA	NA	false	NA	false	false	false	sas	Doubleton	44	0
3_prime_UTR_variant	NA	NA	false	NA	false	false	false	sas	Not found	0	0
3_prime_UTR_variant	NA	NA	false	NA	false	false	false	sas	Singleton	133	0
3_prime_UTR_variant	NA	NA	false	NA	false	false	false	global	0.01% - 0.1%	2571	19
3_prime_UTR_variant	NA	NA	false	NA	false	false	false	global	0.1% - 1%	6083	96
3_prime_UTR_variant	NA	NA	false	NA	false	false	false	global	1% - 10%	13584	437
3_prime_UTR_variant	NA	NA	false	NA	false	false	false	global	10% - 95%	315095	60976
3_prime_UTR_variant	NA	NA	false	NA	false	false	false	global	AC 3 - 5	462	4
3_prime_UTR_variant	NA	NA	false	NA	false	false	false	global	AC 6 - 0.01%	796	3
3_prime_UTR_variant	NA	NA	false	NA	false	false	false	global	Doubleton	228	0
3_prime_UTR_variant	NA	NA	false	NA	false	false	false	global	Singleton	436	0
3_prime_UTR_variant	NA	NA	false	NA	false	false	true	afr	0.01% - 0.1%	209	4
3_prime_UTR_variant	NA	NA	false	NA	false	false	true	afr	0.1% - 1%	1385	20
3_prime_UTR_variant	NA	NA	false	NA	false	false	true	afr	1% - 10%	16684	1275
3_prime_UTR_variant	NA	NA	false	NA	false	false	true	afr	10% - 95%	141170	37120
3_prime_UTR_variant	NA	NA	false	NA	false	false	true	afr	>95%	6660	3209
3_prime_UTR_variant	NA	NA	false	NA	false	false	true	afr	AC 3 - 5	119	1
3_prime_UTR_variant	NA	NA	false	NA	false	false	true	afr	Doubleton	78	1
3_prime_UTR_variant	NA	NA	false	NA	false	false	true	afr	Not found	0	0
3_prime_UTR_variant	NA	NA	false	NA	false	false	true	afr	Singleton	141	0
3_prime_UTR_variant	NA	NA	false	NA	false	false	true	amr	0.01% - 0.1%	693	3
3_prime_UTR_variant	NA	NA	false	NA	false	false	true	amr	0.1% - 1%	2512	29
3_prime_UTR_variant	NA	NA	false	NA	false	false	true	amr	1% - 10%	14626	879
3_prime_UTR_variant	NA	NA	false	NA	false	false	true	amr	10% - 95%	326266	72234
3_prime_UTR_variant	NA	NA	false	NA	false	false	true	amr	>95%	56503	27261
3_prime_UTR_variant	NA	NA	false	NA	false	false	true	amr	AC 3 - 5	215	3
3_prime_UTR_variant	NA	NA	false	NA	false	false	true	amr	Doubleton	108	0
3_prime_UTR_variant	NA	NA	false	NA	false	false	true	amr	Not found	0	0
3_prime_UTR_variant	NA	NA	false	NA	false	false	true	amr	Singleton	148	0
3_prime_UTR_variant	NA	NA	false	NA	false	false	true	asj	0.01% - 0.1%	35	0
3_prime_UTR_variant	NA	NA	false	NA	false	false	true	asj	0.1% - 1%	574	12
3_prime_UTR_variant	NA	NA	false	NA	false	false	true	asj	1% - 10%	6751	916
3_prime_UTR_variant	NA	NA	false	NA	false	false	true	asj	10% - 95%	85618	19930
3_prime_UTR_variant	NA	NA	false	NA	false	false	true	asj	>95%	4102	1971
3_prime_UTR_variant	NA	NA	false	NA	false	false	true	asj	AC 3 - 5	38	1
3_prime_UTR_variant	NA	NA	false	NA	false	false	true	asj	Doubleton	6	0
3_prime_UTR_variant	NA	NA	false	NA	false	false	true	asj	Not found	0	0
3_prime_UTR_variant	NA	NA	false	NA	false	false	true	asj	Singleton	16	0
3_prime_UTR_variant	NA	NA	false	NA	false	false	true	eas	0.01% - 0.1%	200	4
3_prime_UTR_variant	NA	NA	false	NA	false	false	true	eas	0.1% - 1%	1089	9
3_prime_UTR_variant	NA	NA	false	NA	false	false	true	eas	1% - 10%	20683	1745
3_prime_UTR_variant	NA	NA	false	NA	false	false	true	eas	10% - 95%	139510	35315
3_prime_UTR_variant	NA	NA	false	NA	false	false	true	eas	>95%	9308	4529
3_prime_UTR_variant	NA	NA	false	NA	false	false	true	eas	AC 3 - 5	146	1
3_prime_UTR_variant	NA	NA	false	NA	false	false	true	eas	Doubleton	58	0
3_prime_UTR_variant	NA	NA	false	NA	false	false	true	eas	Not found	0	0
3_prime_UTR_variant	NA	NA	false	NA	false	false	true	eas	Singleton	122	0
3_prime_UTR_variant	NA	NA	false	NA	false	false	true	fin	0.01% - 0.1%	69	0
3_prime_UTR_variant	NA	NA	false	NA	false	false	true	fin	0.1% - 1%	1258	74
3_prime_UTR_variant	NA	NA	false	NA	false	false	true	fin	1% - 10%	4679	242
3_prime_UTR_variant	NA	NA	false	NA	false	false	true	fin	10% - 95%	204884	49966
3_prime_UTR_variant	NA	NA	false	NA	false	false	true	fin	AC 3 - 5	36	0
3_prime_UTR_variant	NA	NA	false	NA	false	false	true	fin	Doubleton	10	0
3_prime_UTR_variant	NA	NA	false	NA	false	false	true	fin	Not found	0	0
3_prime_UTR_variant	NA	NA	false	NA	false	false	true	fin	Singleton	49	0
3_prime_UTR_variant	NA	NA	false	NA	false	false	true	nfe	0.01% - 0.1%	1430	20
3_prime_UTR_variant	NA	NA	false	NA	false	false	true	nfe	0.1% - 1%	4842	21
3_prime_UTR_variant	NA	NA	false	NA	false	false	true	nfe	1% - 10%	42615	4775
3_prime_UTR_variant	NA	NA	false	NA	false	false	true	nfe	10% - 95%	990017	221285
3_prime_UTR_variant	NA	NA	false	NA	false	false	true	nfe	>95%	38761	18587
3_prime_UTR_variant	NA	NA	false	NA	false	false	true	nfe	AC 3 - 5	347	1
3_prime_UTR_variant	NA	NA	false	NA	false	false	true	nfe	AC 6 - 0.01%	384	1
3_prime_UTR_variant	NA	NA	false	NA	false	false	true	nfe	Doubleton	174	2
3_prime_UTR_variant	NA	NA	false	NA	false	false	true	nfe	Not found	0	0
3_prime_UTR_variant	NA	NA	false	NA	false	false	true	nfe	Singleton	361	0
3_prime_UTR_variant	NA	NA	false	NA	false	false	true	oth	0.1% - 1%	507	6
3_prime_UTR_variant	NA	NA	false	NA	false	false	true	oth	1% - 10%	3855	424
3_prime_UTR_variant	NA	NA	false	NA	false	false	true	oth	10% - 95%	57500	13496
3_prime_UTR_variant	NA	NA	false	NA	false	false	true	oth	>95%	3018	1450
3_prime_UTR_variant	NA	NA	false	NA	false	false	true	oth	AC 3 - 5	68	1
3_prime_UTR_variant	NA	NA	false	NA	false	false	true	oth	Doubleton	58	0
3_prime_UTR_variant	NA	NA	false	NA	false	false	true	oth	Not found	0	0
3_prime_UTR_variant	NA	NA	false	NA	false	false	true	oth	Singleton	79	0
3_prime_UTR_variant	NA	NA	false	NA	false	false	true	sas	0.01% - 0.1%	602	2
3_prime_UTR_variant	NA	NA	false	NA	false	false	true	sas	0.1% - 1%	2022	19
3_prime_UTR_variant	NA	NA	false	NA	false	false	true	sas	1% - 10%	14960	1401
3_prime_UTR_variant	NA	NA	false	NA	false	false	true	sas	10% - 95%	223700	40746
3_prime_UTR_variant	NA	NA	false	NA	false	false	true	sas	>95%	36573	17726
3_prime_UTR_variant	NA	NA	false	NA	false	false	true	sas	AC 3 - 5	160	4
3_prime_UTR_variant	NA	NA	false	NA	false	false	true	sas	Doubleton	142	3
3_prime_UTR_variant	NA	NA	false	NA	false	false	true	sas	Not found	0	0
3_prime_UTR_variant	NA	NA	false	NA	false	false	true	sas	Singleton	191	0
3_prime_UTR_variant	NA	NA	false	NA	false	false	true	global	0.01% - 0.1%	6626	64
3_prime_UTR_variant	NA	NA	false	NA	false	false	true	global	0.1% - 1%	21670	578
3_prime_UTR_variant	NA	NA	false	NA	false	false	true	global	1% - 10%	153611	21626
3_prime_UTR_variant	NA	NA	false	NA	false	false	true	global	10% - 95%	2177980	503467
3_prime_UTR_variant	NA	NA	false	NA	false	false	true	global	>95%	105643	50962
3_prime_UTR_variant	NA	NA	false	NA	false	false	true	global	AC 3 - 5	690	5
3_prime_UTR_variant	NA	NA	false	NA	false	false	true	global	AC 6 - 0.01%	1951	19
3_prime_UTR_variant	NA	NA	false	NA	false	false	true	global	Doubleton	360	3
3_prime_UTR_variant	NA	NA	false	NA	false	false	true	global	Singleton	593	0
3_prime_UTR_variant	NA	NA	false	NA	false	true	true	afr	0.01% - 0.1%	12	1
3_prime_UTR_variant	NA	NA	false	NA	false	true	true	afr	0.1% - 1%	177	0
3_prime_UTR_variant	NA	NA	false	NA	false	true	true	afr	1% - 10%	634	0
3_prime_UTR_variant	NA	NA	false	NA	false	true	true	afr	AC 3 - 5	8	0
3_prime_UTR_variant	NA	NA	false	NA	false	true	true	afr	Doubleton	6	0
3_prime_UTR_variant	NA	NA	false	NA	false	true	true	afr	Not found	0	0
3_prime_UTR_variant	NA	NA	false	NA	false	true	true	afr	Singleton	5	0
3_prime_UTR_variant	NA	NA	false	NA	false	true	true	amr	0.01% - 0.1%	24	0
3_prime_UTR_variant	NA	NA	false	NA	false	true	true	amr	0.1% - 1%	146	0
3_prime_UTR_variant	NA	NA	false	NA	false	true	true	amr	1% - 10%	876	0
3_prime_UTR_variant	NA	NA	false	NA	false	true	true	amr	10% - 95%	4221	0
3_prime_UTR_variant	NA	NA	false	NA	false	true	true	amr	AC 3 - 5	4	0
3_prime_UTR_variant	NA	NA	false	NA	false	true	true	amr	Doubleton	10	0
3_prime_UTR_variant	NA	NA	false	NA	false	true	true	amr	Not found	0	0
3_prime_UTR_variant	NA	NA	false	NA	false	true	true	amr	Singleton	12	0
3_prime_UTR_variant	NA	NA	false	NA	false	true	true	asj	0.01% - 0.1%	7	0
3_prime_UTR_variant	NA	NA	false	NA	false	true	true	asj	0.1% - 1%	23	0
3_prime_UTR_variant	NA	NA	false	NA	false	true	true	asj	1% - 10%	64	0
3_prime_UTR_variant	NA	NA	false	NA	false	true	true	asj	10% - 95%	587	0
3_prime_UTR_variant	NA	NA	false	NA	false	true	true	asj	AC 3 - 5	3	0
3_prime_UTR_variant	NA	NA	false	NA	false	true	true	asj	Doubleton	2	0
3_prime_UTR_variant	NA	NA	false	NA	false	true	true	asj	Not found	0	0
3_prime_UTR_variant	NA	NA	false	NA	false	true	true	asj	Singleton	1	0
3_prime_UTR_variant	NA	NA	false	NA	false	true	true	eas	0.01% - 0.1%	49	0
3_prime_UTR_variant	NA	NA	false	NA	false	true	true	eas	0.1% - 1%	157	0
3_prime_UTR_variant	NA	NA	false	NA	false	true	true	eas	10% - 95%	1293	0
3_prime_UTR_variant	NA	NA	false	NA	false	true	true	eas	AC 3 - 5	4	0
3_prime_UTR_variant	NA	NA	false	NA	false	true	true	eas	Doubleton	2	0
3_prime_UTR_variant	NA	NA	false	NA	false	true	true	eas	Not found	0	0
3_prime_UTR_variant	NA	NA	false	NA	false	true	true	eas	Singleton	10	0
3_prime_UTR_variant	NA	NA	false	NA	false	true	true	fin	0.01% - 0.1%	10	0
3_prime_UTR_variant	NA	NA	false	NA	false	true	true	fin	0.1% - 1%	213	0
3_prime_UTR_variant	NA	NA	false	NA	false	true	true	fin	1% - 10%	832	0
3_prime_UTR_variant	NA	NA	false	NA	false	true	true	fin	AC 3 - 5	8	0
3_prime_UTR_variant	NA	NA	false	NA	false	true	true	fin	Not found	0	0
3_prime_UTR_variant	NA	NA	false	NA	false	true	true	fin	Singleton	3	0
3_prime_UTR_variant	NA	NA	false	NA	false	true	true	nfe	0.01% - 0.1%	29	0
3_prime_UTR_variant	NA	NA	false	NA	false	true	true	nfe	0.1% - 1%	817	1
3_prime_UTR_variant	NA	NA	false	NA	false	true	true	nfe	1% - 10%	1032	0
3_prime_UTR_variant	NA	NA	false	NA	false	true	true	nfe	10% - 95%	7461	0
3_prime_UTR_variant	NA	NA	false	NA	false	true	true	nfe	AC 3 - 5	18	0
3_prime_UTR_variant	NA	NA	false	NA	false	true	true	nfe	AC 6 - 0.01%	18	0
3_prime_UTR_variant	NA	NA	false	NA	false	true	true	nfe	Doubleton	16	0
3_prime_UTR_variant	NA	NA	false	NA	false	true	true	nfe	Not found	0	0
3_prime_UTR_variant	NA	NA	false	NA	false	true	true	nfe	Singleton	16	0
3_prime_UTR_variant	NA	NA	false	NA	false	true	true	oth	0.1% - 1%	39	0
3_prime_UTR_variant	NA	NA	false	NA	false	true	true	oth	1% - 10%	48	0
3_prime_UTR_variant	NA	NA	false	NA	false	true	true	oth	10% - 95%	403	0
3_prime_UTR_variant	NA	NA	false	NA	false	true	true	oth	AC 3 - 5	6	0
3_prime_UTR_variant	NA	NA	false	NA	false	true	true	oth	Not found	0	0
3_prime_UTR_variant	NA	NA	false	NA	false	true	true	oth	Singleton	6	0
3_prime_UTR_variant	NA	NA	false	NA	false	true	true	sas	0.01% - 0.1%	57	1
3_prime_UTR_variant	NA	NA	false	NA	false	true	true	sas	0.1% - 1%	116	0
3_prime_UTR_variant	NA	NA	false	NA	false	true	true	sas	1% - 10%	132	0
3_prime_UTR_variant	NA	NA	false	NA	false	true	true	sas	10% - 95%	2024	0
3_prime_UTR_variant	NA	NA	false	NA	false	true	true	sas	AC 3 - 5	11	0
3_prime_UTR_variant	NA	NA	false	NA	false	true	true	sas	Doubleton	4	0
3_prime_UTR_variant	NA	NA	false	NA	false	true	true	sas	Not found	0	0
3_prime_UTR_variant	NA	NA	false	NA	false	true	true	sas	Singleton	11	0
3_prime_UTR_variant	NA	NA	false	NA	false	true	true	global	0.01% - 0.1%	129	0
3_prime_UTR_variant	NA	NA	false	NA	false	true	true	global	0.1% - 1%	2000	2
3_prime_UTR_variant	NA	NA	false	NA	false	true	true	global	1% - 10%	1867	0
3_prime_UTR_variant	NA	NA	false	NA	false	true	true	global	10% - 95%	17455	0
3_prime_UTR_variant	NA	NA	false	NA	false	true	true	global	AC 3 - 5	48	0
3_prime_UTR_variant	NA	NA	false	NA	false	true	true	global	AC 6 - 0.01%	100	1
3_prime_UTR_variant	NA	NA	false	NA	false	true	true	global	Doubleton	22	0
3_prime_UTR_variant	NA	NA	false	NA	false	true	true	global	Singleton	46	0
3_prime_UTR_variant	NA	NA	true	false	false	false	false	afr	>95%	5952	2976
3_prime_UTR_variant	NA	NA	true	false	false	false	false	afr	Not found	0	0
3_prime_UTR_variant	NA	NA	true	false	false	false	false	amr	>95%	24179	12089
3_prime_UTR_variant	NA	NA	true	false	false	false	false	amr	Not found	0	0
3_prime_UTR_variant	NA	NA	true	false	false	false	false	asj	>95%	7950	3975
3_prime_UTR_variant	NA	NA	true	false	false	false	false	asj	Not found	0	0
3_prime_UTR_variant	NA	NA	true	false	false	false	false	eas	>95%	10368	5184
3_prime_UTR_variant	NA	NA	true	false	false	false	false	eas	Not found	0	0
3_prime_UTR_variant	NA	NA	true	false	false	false	false	fin	>95%	6124	3062
3_prime_UTR_variant	NA	NA	true	false	false	false	false	fin	Not found	0	0
3_prime_UTR_variant	NA	NA	true	false	false	false	false	nfe	>95%	46710	23355
3_prime_UTR_variant	NA	NA	true	false	false	false	false	nfe	Not found	0	0
3_prime_UTR_variant	NA	NA	true	false	false	false	false	oth	>95%	3925	1962
3_prime_UTR_variant	NA	NA	true	false	false	false	false	oth	Not found	0	0
3_prime_UTR_variant	NA	NA	true	false	false	false	false	sas	0.01% - 0.1%	17	2
3_prime_UTR_variant	NA	NA	true	false	false	false	false	sas	>95%	22148	11074
3_prime_UTR_variant	NA	NA	true	false	false	false	false	global	>95%	127356	63677
3_prime_UTR_variant	NA	NA	true	false	false	false	false	global	AC 6 - 0.01%	17	2
3_prime_UTR_variant	NA	NA	true	false	false	false	true	afr	10% - 95%	1991	123
3_prime_UTR_variant	NA	NA	true	false	false	false	true	amr	0.1% - 1%	171	1
3_prime_UTR_variant	NA	NA	true	false	false	false	true	asj	Not found	0	0
3_prime_UTR_variant	NA	NA	true	false	false	false	true	eas	Not found	0	0
3_prime_UTR_variant	NA	NA	true	false	false	false	true	fin	Doubleton	2	0
3_prime_UTR_variant	NA	NA	true	false	false	false	true	nfe	0.01% - 0.1%	59	0
3_prime_UTR_variant	NA	NA	true	false	false	false	true	oth	0.1% - 1%	21	0
3_prime_UTR_variant	NA	NA	true	false	false	false	true	sas	AC 3 - 5	3	0
3_prime_UTR_variant	NA	NA	true	false	false	false	true	global	0.1% - 1%	2247	124
3_prime_UTR_variant	NA	NA	true	NA	false	false	false	afr	0.01% - 0.1%	31686	39
3_prime_UTR_variant	NA	NA	true	NA	false	false	false	afr	0.1% - 1%	255624	887
3_prime_UTR_variant	NA	NA	true	NA	false	false	false	afr	1% - 10%	1585723	42003
3_prime_UTR_variant	NA	NA	true	NA	false	false	false	afr	10% - 95%	9988967	2662177
3_prime_UTR_variant	NA	NA	true	NA	false	false	false	afr	>95%	1064699	520583
3_prime_UTR_variant	NA	NA	true	NA	false	false	false	afr	AC 3 - 5	23515	46
3_prime_UTR_variant	NA	NA	true	NA	false	false	false	afr	Doubleton	14584	35
3_prime_UTR_variant	NA	NA	true	NA	false	false	false	afr	Not found	0	0
3_prime_UTR_variant	NA	NA	true	NA	false	false	false	afr	Singleton	28362	0
3_prime_UTR_variant	NA	NA	true	NA	false	false	false	amr	0.01% - 0.1%	122222	239
3_prime_UTR_variant	NA	NA	true	NA	false	false	false	amr	0.1% - 1%	391499	1789
3_prime_UTR_variant	NA	NA	true	NA	false	false	false	amr	1% - 10%	1543377	48747
3_prime_UTR_variant	NA	NA	true	NA	false	false	false	amr	10% - 95%	20710107	5551508
3_prime_UTR_variant	NA	NA	true	NA	false	false	false	amr	>95%	3615647	1783632
3_prime_UTR_variant	NA	NA	true	NA	false	false	false	amr	AC 3 - 5	42131	69
3_prime_UTR_variant	NA	NA	true	NA	false	false	false	amr	Doubleton	21912	56
3_prime_UTR_variant	NA	NA	true	NA	false	false	false	amr	Not found	0	0
3_prime_UTR_variant	NA	NA	true	NA	false	false	false	amr	Singleton	35415	0
3_prime_UTR_variant	NA	NA	true	NA	false	false	false	asj	0.01% - 0.1%	4724	4
3_prime_UTR_variant	NA	NA	true	NA	false	false	false	asj	0.1% - 1%	94778	289
3_prime_UTR_variant	NA	NA	true	NA	false	false	false	asj	1% - 10%	537127	14169
3_prime_UTR_variant	NA	NA	true	NA	false	false	false	asj	10% - 95%	5938157	1548679
3_prime_UTR_variant	NA	NA	true	NA	false	false	false	asj	>95%	1060177	522650
3_prime_UTR_variant	NA	NA	true	NA	false	false	false	asj	AC 3 - 5	4974	4
3_prime_UTR_variant	NA	NA	true	NA	false	false	false	asj	Doubleton	1720	5
3_prime_UTR_variant	NA	NA	true	NA	false	false	false	asj	Not found	0	0
3_prime_UTR_variant	NA	NA	true	NA	false	false	false	asj	Singleton	4550	0
3_prime_UTR_variant	NA	NA	true	NA	false	false	false	eas	0.01% - 0.1%	35964	45
3_prime_UTR_variant	NA	NA	true	NA	false	false	false	eas	0.1% - 1%	135727	510
3_prime_UTR_variant	NA	NA	true	NA	false	false	false	eas	1% - 10%	712732	20502
3_prime_UTR_variant	NA	NA	true	NA	false	false	false	eas	10% - 95%	10608762	2905441
3_prime_UTR_variant	NA	NA	true	NA	false	false	false	eas	>95%	2640647	1305449
3_prime_UTR_variant	NA	NA	true	NA	false	false	false	eas	AC 3 - 5	21621	20
3_prime_UTR_variant	NA	NA	true	NA	false	false	false	eas	Doubleton	12536	28
3_prime_UTR_variant	NA	NA	true	NA	false	false	false	eas	Not found	0	0
3_prime_UTR_variant	NA	NA	true	NA	false	false	false	eas	Singleton	26526	0
3_prime_UTR_variant	NA	NA	true	NA	false	false	false	fin	0.01% - 0.1%	14447	18
3_prime_UTR_variant	NA	NA	true	NA	false	false	false	fin	0.1% - 1%	112877	524
3_prime_UTR_variant	NA	NA	true	NA	false	false	false	fin	1% - 10%	940642	26257
3_prime_UTR_variant	NA	NA	true	NA	false	false	false	fin	10% - 95%	11115635	2956571
3_prime_UTR_variant	NA	NA	true	NA	false	false	false	fin	>95%	2181092	1074812
3_prime_UTR_variant	NA	NA	true	NA	false	false	false	fin	AC 3 - 5	6792	17
3_prime_UTR_variant	NA	NA	true	NA	false	false	false	fin	Doubleton	3496	4
3_prime_UTR_variant	NA	NA	true	NA	false	false	false	fin	Not found	0	0
3_prime_UTR_variant	NA	NA	true	NA	false	false	false	fin	Singleton	7725	0
3_prime_UTR_variant	NA	NA	true	NA	false	false	false	nfe	0.01% - 0.1%	264765	356
3_prime_UTR_variant	NA	NA	true	NA	false	false	false	nfe	0.1% - 1%	758595	2778
3_prime_UTR_variant	NA	NA	true	NA	false	false	false	nfe	1% - 10%	4878374	134869
3_prime_UTR_variant	NA	NA	true	NA	false	false	false	nfe	10% - 95%	61903336	16405395
3_prime_UTR_variant	NA	NA	true	NA	false	false	false	nfe	>95%	10890780	5375659
3_prime_UTR_variant	NA	NA	true	NA	false	false	false	nfe	AC 3 - 5	75438	99
3_prime_UTR_variant	NA	NA	true	NA	false	false	false	nfe	AC 6 - 0.01%	48427	48
3_prime_UTR_variant	NA	NA	true	NA	false	false	false	nfe	Doubleton	45956	87
3_prime_UTR_variant	NA	NA	true	NA	false	false	false	nfe	Not found	0	0
3_prime_UTR_variant	NA	NA	true	NA	false	false	false	nfe	Singleton	86379	0
3_prime_UTR_variant	NA	NA	true	NA	false	false	false	oth	0.01% - 0.1%	1062	3
3_prime_UTR_variant	NA	NA	true	NA	false	false	false	oth	0.1% - 1%	70709	557
3_prime_UTR_variant	NA	NA	true	NA	false	false	false	oth	1% - 10%	300597	9769
3_prime_UTR_variant	NA	NA	true	NA	false	false	false	oth	10% - 95%	3633069	961648
3_prime_UTR_variant	NA	NA	true	NA	false	false	false	oth	>95%	568333	280471
3_prime_UTR_variant	NA	NA	true	NA	false	false	false	oth	AC 3 - 5	14342	82
3_prime_UTR_variant	NA	NA	true	NA	false	false	false	oth	Doubleton	8386	44
3_prime_UTR_variant	NA	NA	true	NA	false	false	false	oth	Not found	0	0
3_prime_UTR_variant	NA	NA	true	NA	false	false	false	oth	Singleton	20233	0
3_prime_UTR_variant	NA	NA	true	NA	false	false	false	sas	0.01% - 0.1%	92925	801
3_prime_UTR_variant	NA	NA	true	NA	false	false	false	sas	0.1% - 1%	311046	3361
3_prime_UTR_variant	NA	NA	true	NA	false	false	false	sas	1% - 10%	1492817	52637
3_prime_UTR_variant	NA	NA	true	NA	false	false	false	sas	10% - 95%	18421872	4881796
3_prime_UTR_variant	NA	NA	true	NA	false	false	false	sas	>95%	2858308	1416305
3_prime_UTR_variant	NA	NA	true	NA	false	false	false	sas	AC 3 - 5	35273	379
3_prime_UTR_variant	NA	NA	true	NA	false	false	false	sas	Doubleton	21066	254
3_prime_UTR_variant	NA	NA	true	NA	false	false	false	sas	Not found	0	0
3_prime_UTR_variant	NA	NA	true	NA	false	false	false	sas	Singleton	42953	0
3_prime_UTR_variant	NA	NA	true	NA	false	false	false	global	0.01% - 0.1%	1053428	4309
3_prime_UTR_variant	NA	NA	true	NA	false	false	false	global	0.1% - 1%	3410003	58008
3_prime_UTR_variant	NA	NA	true	NA	false	false	false	global	1% - 10%	12370060	612499
3_prime_UTR_variant	NA	NA	true	NA	false	false	false	global	10% - 95%	142831612	38914930
3_prime_UTR_variant	NA	NA	true	NA	false	false	false	global	>95%	22132803	10923833
3_prime_UTR_variant	NA	NA	true	NA	false	false	false	global	AC 3 - 5	162126	475
3_prime_UTR_variant	NA	NA	true	NA	false	false	false	global	AC 6 - 0.01%	338005	834
3_prime_UTR_variant	NA	NA	true	NA	false	false	false	global	Doubleton	89158	318
3_prime_UTR_variant	NA	NA	true	NA	false	false	false	global	Singleton	156744	0
3_prime_UTR_variant	NA	NA	true	NA	false	false	true	afr	0.01% - 0.1%	5927	33
3_prime_UTR_variant	NA	NA	true	NA	false	false	true	afr	0.1% - 1%	49810	496
3_prime_UTR_variant	NA	NA	true	NA	false	false	true	afr	1% - 10%	326045	12206
3_prime_UTR_variant	NA	NA	true	NA	false	false	true	afr	10% - 95%	1781221	464984
3_prime_UTR_variant	NA	NA	true	NA	false	false	true	afr	>95%	174049	85794
3_prime_UTR_variant	NA	NA	true	NA	false	false	true	afr	AC 3 - 5	4316	51
3_prime_UTR_variant	NA	NA	true	NA	false	false	true	afr	Doubleton	2570	38
3_prime_UTR_variant	NA	NA	true	NA	false	false	true	afr	Not found	0	0
3_prime_UTR_variant	NA	NA	true	NA	false	false	true	afr	Singleton	5008	0
3_prime_UTR_variant	NA	NA	true	NA	false	false	true	amr	0.01% - 0.1%	22747	126
3_prime_UTR_variant	NA	NA	true	NA	false	false	true	amr	0.1% - 1%	72694	611
3_prime_UTR_variant	NA	NA	true	NA	false	false	true	amr	1% - 10%	349009	13131
3_prime_UTR_variant	NA	NA	true	NA	false	false	true	amr	10% - 95%	3439888	929087
3_prime_UTR_variant	NA	NA	true	NA	false	false	true	amr	>95%	620130	306379
3_prime_UTR_variant	NA	NA	true	NA	false	false	true	amr	AC 3 - 5	7249	60
3_prime_UTR_variant	NA	NA	true	NA	false	false	true	amr	Doubleton	3808	48
3_prime_UTR_variant	NA	NA	true	NA	false	false	true	amr	Not found	0	0
3_prime_UTR_variant	NA	NA	true	NA	false	false	true	amr	Singleton	6106	0
3_prime_UTR_variant	NA	NA	true	NA	false	false	true	asj	0.01% - 0.1%	1048	4
3_prime_UTR_variant	NA	NA	true	NA	false	false	true	asj	0.1% - 1%	18032	132
3_prime_UTR_variant	NA	NA	true	NA	false	false	true	asj	1% - 10%	107501	3761
3_prime_UTR_variant	NA	NA	true	NA	false	false	true	asj	10% - 95%	1002723	256477
3_prime_UTR_variant	NA	NA	true	NA	false	false	true	asj	>95%	197319	97432
3_prime_UTR_variant	NA	NA	true	NA	false	false	true	asj	AC 3 - 5	875	8
3_prime_UTR_variant	NA	NA	true	NA	false	false	true	asj	Doubleton	272	5
3_prime_UTR_variant	NA	NA	true	NA	false	false	true	asj	Not found	0	0
3_prime_UTR_variant	NA	NA	true	NA	false	false	true	asj	Singleton	781	0
3_prime_UTR_variant	NA	NA	true	NA	false	false	true	eas	0.01% - 0.1%	6843	22
3_prime_UTR_variant	NA	NA	true	NA	false	false	true	eas	0.1% - 1%	27293	290
3_prime_UTR_variant	NA	NA	true	NA	false	false	true	eas	1% - 10%	139691	5434
3_prime_UTR_variant	NA	NA	true	NA	false	false	true	eas	10% - 95%	1894100	516083
3_prime_UTR_variant	NA	NA	true	NA	false	false	true	eas	>95%	412261	204894
3_prime_UTR_variant	NA	NA	true	NA	false	false	true	eas	AC 3 - 5	4075	24
3_prime_UTR_variant	NA	NA	true	NA	false	false	true	eas	Doubleton	2270	26
3_prime_UTR_variant	NA	NA	true	NA	false	false	true	eas	Not found	0	0
3_prime_UTR_variant	NA	NA	true	NA	false	false	true	eas	Singleton	4596	0
3_prime_UTR_variant	NA	NA	true	NA	false	false	true	fin	0.01% - 0.1%	3212	18
3_prime_UTR_variant	NA	NA	true	NA	false	false	true	fin	0.1% - 1%	23808	349
3_prime_UTR_variant	NA	NA	true	NA	false	false	true	fin	1% - 10%	205512	6936
3_prime_UTR_variant	NA	NA	true	NA	false	false	true	fin	10% - 95%	1997276	510700
3_prime_UTR_variant	NA	NA	true	NA	false	false	true	fin	>95%	426368	210457
3_prime_UTR_variant	NA	NA	true	NA	false	false	true	fin	AC 3 - 5	1239	15
3_prime_UTR_variant	NA	NA	true	NA	false	false	true	fin	Doubleton	656	18
3_prime_UTR_variant	NA	NA	true	NA	false	false	true	fin	Not found	0	0
3_prime_UTR_variant	NA	NA	true	NA	false	false	true	fin	Singleton	1442	0
3_prime_UTR_variant	NA	NA	true	NA	false	false	true	nfe	0.01% - 0.1%	50520	330
3_prime_UTR_variant	NA	NA	true	NA	false	false	true	nfe	0.1% - 1%	164927	2556
3_prime_UTR_variant	NA	NA	true	NA	false	false	true	nfe	1% - 10%	1069938	38467
3_prime_UTR_variant	NA	NA	true	NA	false	false	true	nfe	10% - 95%	10645626	2719494
3_prime_UTR_variant	NA	NA	true	NA	false	false	true	nfe	>95%	1985214	983109
3_prime_UTR_variant	NA	NA	true	NA	false	false	true	nfe	AC 3 - 5	13243	79
3_prime_UTR_variant	NA	NA	true	NA	false	false	true	nfe	AC 6 - 0.01%	9649	38
3_prime_UTR_variant	NA	NA	true	NA	false	false	true	nfe	Doubleton	8134	85
3_prime_UTR_variant	NA	NA	true	NA	false	false	true	nfe	Not found	0	0
3_prime_UTR_variant	NA	NA	true	NA	false	false	true	nfe	Singleton	15281	0
3_prime_UTR_variant	NA	NA	true	NA	false	false	true	oth	0.01% - 0.1%	270	1
3_prime_UTR_variant	NA	NA	true	NA	false	false	true	oth	0.1% - 1%	13249	178
3_prime_UTR_variant	NA	NA	true	NA	false	false	true	oth	1% - 10%	64227	2897
3_prime_UTR_variant	NA	NA	true	NA	false	false	true	oth	10% - 95%	611876	158474
3_prime_UTR_variant	NA	NA	true	NA	false	false	true	oth	>95%	107349	52953
3_prime_UTR_variant	NA	NA	true	NA	false	false	true	oth	AC 3 - 5	2692	29
3_prime_UTR_variant	NA	NA	true	NA	false	false	true	oth	Doubleton	1498	27
3_prime_UTR_variant	NA	NA	true	NA	false	false	true	oth	Not found	0	0
3_prime_UTR_variant	NA	NA	true	NA	false	false	true	oth	Singleton	3476	0
3_prime_UTR_variant	NA	NA	true	NA	false	false	true	sas	0.01% - 0.1%	15968	199
3_prime_UTR_variant	NA	NA	true	NA	false	false	true	sas	0.1% - 1%	59898	905
3_prime_UTR_variant	NA	NA	true	NA	false	false	true	sas	1% - 10%	322242	14252
3_prime_UTR_variant	NA	NA	true	NA	false	false	true	sas	10% - 95%	3026091	812139
3_prime_UTR_variant	NA	NA	true	NA	false	false	true	sas	>95%	502619	249609
3_prime_UTR_variant	NA	NA	true	NA	false	false	true	sas	AC 3 - 5	6025	89
3_prime_UTR_variant	NA	NA	true	NA	false	false	true	sas	Doubleton	3672	82
3_prime_UTR_variant	NA	NA	true	NA	false	false	true	sas	Not found	0	0
3_prime_UTR_variant	NA	NA	true	NA	false	false	true	sas	Singleton	7434	0
3_prime_UTR_variant	NA	NA	true	NA	false	false	true	global	0.01% - 0.1%	190167	1774
3_prime_UTR_variant	NA	NA	true	NA	false	false	true	global	0.1% - 1%	649277	14811
3_prime_UTR_variant	NA	NA	true	NA	false	false	true	global	1% - 10%	2620663	140261
3_prime_UTR_variant	NA	NA	true	NA	false	false	true	global	10% - 95%	24401663	6499185
3_prime_UTR_variant	NA	NA	true	NA	false	false	true	global	>95%	4067158	2005335
3_prime_UTR_variant	NA	NA	true	NA	false	false	true	global	AC 3 - 5	28062	220
3_prime_UTR_variant	NA	NA	true	NA	false	false	true	global	AC 6 - 0.01%	60635	360
3_prime_UTR_variant	NA	NA	true	NA	false	false	true	global	Doubleton	15790	175
3_prime_UTR_variant	NA	NA	true	NA	false	false	true	global	Singleton	27473	0
3_prime_UTR_variant	NA	NA	true	NA	false	true	false	afr	0.01% - 0.1%	30	0
3_prime_UTR_variant	NA	NA	true	NA	false	true	false	afr	0.1% - 1%	137	0
3_prime_UTR_variant	NA	NA	true	NA	false	true	false	afr	1% - 10%	626	13
3_prime_UTR_variant	NA	NA	true	NA	false	true	false	afr	10% - 95%	6904	1795
3_prime_UTR_variant	NA	NA	true	NA	false	true	false	afr	AC 3 - 5	15	0
3_prime_UTR_variant	NA	NA	true	NA	false	true	false	afr	Doubleton	6	0
3_prime_UTR_variant	NA	NA	true	NA	false	true	false	afr	Not found	0	0
3_prime_UTR_variant	NA	NA	true	NA	false	true	false	afr	Singleton	16	0
3_prime_UTR_variant	NA	NA	true	NA	false	true	false	amr	0.01% - 0.1%	75	0
3_prime_UTR_variant	NA	NA	true	NA	false	true	false	amr	0.1% - 1%	387	4
3_prime_UTR_variant	NA	NA	true	NA	false	true	false	amr	1% - 10%	2201	119
3_prime_UTR_variant	NA	NA	true	NA	false	true	false	amr	10% - 95%	9057	1215
3_prime_UTR_variant	NA	NA	true	NA	false	true	false	amr	AC 3 - 5	30	0
3_prime_UTR_variant	NA	NA	true	NA	false	true	false	amr	Doubleton	16	1
3_prime_UTR_variant	NA	NA	true	NA	false	true	false	amr	Not found	0	0
3_prime_UTR_variant	NA	NA	true	NA	false	true	false	amr	Singleton	24	0
3_prime_UTR_variant	NA	NA	true	NA	false	true	false	asj	0.1% - 1%	58	0
3_prime_UTR_variant	NA	NA	true	NA	false	true	false	asj	1% - 10%	812	36
3_prime_UTR_variant	NA	NA	true	NA	false	true	false	asj	10% - 95%	2062	218
3_prime_UTR_variant	NA	NA	true	NA	false	true	false	asj	Doubleton	6	1
3_prime_UTR_variant	NA	NA	true	NA	false	true	false	asj	Not found	0	0
3_prime_UTR_variant	NA	NA	true	NA	false	true	false	asj	Singleton	3	0
3_prime_UTR_variant	NA	NA	true	NA	false	true	false	eas	0.01% - 0.1%	29	1
3_prime_UTR_variant	NA	NA	true	NA	false	true	false	eas	0.1% - 1%	140	0
3_prime_UTR_variant	NA	NA	true	NA	false	true	false	eas	10% - 95%	3998	275
3_prime_UTR_variant	NA	NA	true	NA	false	true	false	eas	AC 3 - 5	17	0
3_prime_UTR_variant	NA	NA	true	NA	false	true	false	eas	Not found	0	0
3_prime_UTR_variant	NA	NA	true	NA	false	true	false	eas	Singleton	30	0
3_prime_UTR_variant	NA	NA	true	NA	false	true	false	fin	0.1% - 1%	44	0
3_prime_UTR_variant	NA	NA	true	NA	false	true	false	fin	1% - 10%	432	8
3_prime_UTR_variant	NA	NA	true	NA	false	true	false	fin	10% - 95%	4163	415
3_prime_UTR_variant	NA	NA	true	NA	false	true	false	fin	Not found	0	0
3_prime_UTR_variant	NA	NA	true	NA	false	true	false	fin	Singleton	5	0
3_prime_UTR_variant	NA	NA	true	NA	false	true	false	nfe	0.01% - 0.1%	178	0
3_prime_UTR_variant	NA	NA	true	NA	false	true	false	nfe	1% - 10%	3527	55
3_prime_UTR_variant	NA	NA	true	NA	false	true	false	nfe	10% - 95%	31598	3638
3_prime_UTR_variant	NA	NA	true	NA	false	true	false	nfe	AC 3 - 5	28	0
3_prime_UTR_variant	NA	NA	true	NA	false	true	false	nfe	AC 6 - 0.01%	42	0
3_prime_UTR_variant	NA	NA	true	NA	false	true	false	nfe	Doubleton	34	0
3_prime_UTR_variant	NA	NA	true	NA	false	true	false	nfe	Not found	0	0
3_prime_UTR_variant	NA	NA	true	NA	false	true	false	nfe	Singleton	45	0
3_prime_UTR_variant	NA	NA	true	NA	false	true	false	oth	0.1% - 1%	10	1
3_prime_UTR_variant	NA	NA	true	NA	false	true	false	oth	1% - 10%	174	3
3_prime_UTR_variant	NA	NA	true	NA	false	true	false	oth	10% - 95%	1824	206
3_prime_UTR_variant	NA	NA	true	NA	false	true	false	oth	AC 3 - 5	10	0
3_prime_UTR_variant	NA	NA	true	NA	false	true	false	oth	Doubleton	10	0
3_prime_UTR_variant	NA	NA	true	NA	false	true	false	oth	Not found	0	0
3_prime_UTR_variant	NA	NA	true	NA	false	true	false	oth	Singleton	13	0
3_prime_UTR_variant	NA	NA	true	NA	false	true	false	sas	0.01% - 0.1%	51	0
3_prime_UTR_variant	NA	NA	true	NA	false	true	false	sas	0.1% - 1%	192	0
3_prime_UTR_variant	NA	NA	true	NA	false	true	false	sas	1% - 10%	902	26
3_prime_UTR_variant	NA	NA	true	NA	false	true	false	sas	10% - 95%	8517	981
3_prime_UTR_variant	NA	NA	true	NA	false	true	false	sas	AC 3 - 5	24	0
3_prime_UTR_variant	NA	NA	true	NA	false	true	false	sas	Doubleton	14	0
3_prime_UTR_variant	NA	NA	true	NA	false	true	false	sas	Not found	0	0
3_prime_UTR_variant	NA	NA	true	NA	false	true	false	sas	Singleton	20	0
3_prime_UTR_variant	NA	NA	true	NA	false	true	false	global	0.01% - 0.1%	762	1
3_prime_UTR_variant	NA	NA	true	NA	false	true	false	global	0.1% - 1%	729	14
3_prime_UTR_variant	NA	NA	true	NA	false	true	false	global	1% - 10%	5887	101
3_prime_UTR_variant	NA	NA	true	NA	false	true	false	global	10% - 95%	70715	8894
3_prime_UTR_variant	NA	NA	true	NA	false	true	false	global	AC 3 - 5	107	0
3_prime_UTR_variant	NA	NA	true	NA	false	true	false	global	AC 6 - 0.01%	183	0
3_prime_UTR_variant	NA	NA	true	NA	false	true	false	global	Doubleton	68	1
3_prime_UTR_variant	NA	NA	true	NA	false	true	false	global	Singleton	85	0
3_prime_UTR_variant	NA	NA	true	NA	false	true	true	afr	0.01% - 0.1%	65	0
3_prime_UTR_variant	NA	NA	true	NA	false	true	true	afr	0.1% - 1%	981	5
3_prime_UTR_variant	NA	NA	true	NA	false	true	true	afr	1% - 10%	9232	300
3_prime_UTR_variant	NA	NA	true	NA	false	true	true	afr	10% - 95%	27252	6158
3_prime_UTR_variant	NA	NA	true	NA	false	true	true	afr	AC 3 - 5	102	2
3_prime_UTR_variant	NA	NA	true	NA	false	true	true	afr	Doubleton	50	1
3_prime_UTR_variant	NA	NA	true	NA	false	true	true	afr	Not found	0	0
3_prime_UTR_variant	NA	NA	true	NA	false	true	true	afr	Singleton	90	0
3_prime_UTR_variant	NA	NA	true	NA	false	true	true	amr	0.01% - 0.1%	370	2
3_prime_UTR_variant	NA	NA	true	NA	false	true	true	amr	0.1% - 1%	1395	1
3_prime_UTR_variant	NA	NA	true	NA	false	true	true	amr	1% - 10%	8046	227
3_prime_UTR_variant	NA	NA	true	NA	false	true	true	amr	10% - 95%	72592	14228
3_prime_UTR_variant	NA	NA	true	NA	false	true	true	amr	AC 3 - 5	135	2
3_prime_UTR_variant	NA	NA	true	NA	false	true	true	amr	Doubleton	58	2
3_prime_UTR_variant	NA	NA	true	NA	false	true	true	amr	Not found	0	0
3_prime_UTR_variant	NA	NA	true	NA	false	true	true	amr	Singleton	109	0
3_prime_UTR_variant	NA	NA	true	NA	false	true	true	asj	0.01% - 0.1%	8	0
3_prime_UTR_variant	NA	NA	true	NA	false	true	true	asj	0.1% - 1%	338	1
3_prime_UTR_variant	NA	NA	true	NA	false	true	true	asj	1% - 10%	2761	40
3_prime_UTR_variant	NA	NA	true	NA	false	true	true	asj	10% - 95%	20959	3928
3_prime_UTR_variant	NA	NA	true	NA	false	true	true	asj	AC 3 - 5	24	0
3_prime_UTR_variant	NA	NA	true	NA	false	true	true	asj	Doubleton	12	1
3_prime_UTR_variant	NA	NA	true	NA	false	true	true	asj	Not found	0	0
3_prime_UTR_variant	NA	NA	true	NA	false	true	true	asj	Singleton	13	0
3_prime_UTR_variant	NA	NA	true	NA	false	true	true	eas	0.01% - 0.1%	93	0
3_prime_UTR_variant	NA	NA	true	NA	false	true	true	eas	0.1% - 1%	670	5
3_prime_UTR_variant	NA	NA	true	NA	false	true	true	eas	1% - 10%	4546	99
3_prime_UTR_variant	NA	NA	true	NA	false	true	true	eas	10% - 95%	46394	11958
3_prime_UTR_variant	NA	NA	true	NA	false	true	true	eas	AC 3 - 5	85	0
3_prime_UTR_variant	NA	NA	true	NA	false	true	true	eas	Doubleton	36	1
3_prime_UTR_variant	NA	NA	true	NA	false	true	true	eas	Not found	0	0
3_prime_UTR_variant	NA	NA	true	NA	false	true	true	eas	Singleton	85	0
3_prime_UTR_variant	NA	NA	true	NA	false	true	true	fin	0.01% - 0.1%	47	0
3_prime_UTR_variant	NA	NA	true	NA	false	true	true	fin	0.1% - 1%	710	0
3_prime_UTR_variant	NA	NA	true	NA	false	true	true	fin	1% - 10%	7362	102
3_prime_UTR_variant	NA	NA	true	NA	false	true	true	fin	10% - 95%	38052	5914
3_prime_UTR_variant	NA	NA	true	NA	false	true	true	fin	AC 3 - 5	23	0
3_prime_UTR_variant	NA	NA	true	NA	false	true	true	fin	Doubleton	10	0
3_prime_UTR_variant	NA	NA	true	NA	false	true	true	fin	Not found	0	0
3_prime_UTR_variant	NA	NA	true	NA	false	true	true	fin	Singleton	25	0
3_prime_UTR_variant	NA	NA	true	NA	false	true	true	nfe	0.01% - 0.1%	1259	2
3_prime_UTR_variant	NA	NA	true	NA	false	true	true	nfe	0.1% - 1%	3586	17
3_prime_UTR_variant	NA	NA	true	NA	false	true	true	nfe	1% - 10%	31265	510
3_prime_UTR_variant	NA	NA	true	NA	false	true	true	nfe	10% - 95%	228803	37087
3_prime_UTR_variant	NA	NA	true	NA	false	true	true	nfe	AC 3 - 5	252	9
3_prime_UTR_variant	NA	NA	true	NA	false	true	true	nfe	AC 6 - 0.01%	172	0
3_prime_UTR_variant	NA	NA	true	NA	false	true	true	nfe	Doubleton	170	5
3_prime_UTR_variant	NA	NA	true	NA	false	true	true	nfe	Not found	0	0
3_prime_UTR_variant	NA	NA	true	NA	false	true	true	nfe	Singleton	282	0
3_prime_UTR_variant	NA	NA	true	NA	false	true	true	oth	0.01% - 0.1%	6	0
3_prime_UTR_variant	NA	NA	true	NA	false	true	true	oth	0.1% - 1%	264	1
3_prime_UTR_variant	NA	NA	true	NA	false	true	true	oth	1% - 10%	1546	35
3_prime_UTR_variant	NA	NA	true	NA	false	true	true	oth	10% - 95%	12502	2213
3_prime_UTR_variant	NA	NA	true	NA	false	true	true	oth	AC 3 - 5	69	0
3_prime_UTR_variant	NA	NA	true	NA	false	true	true	oth	Doubleton	28	0
3_prime_UTR_variant	NA	NA	true	NA	false	true	true	oth	Not found	0	0
3_prime_UTR_variant	NA	NA	true	NA	false	true	true	oth	Singleton	70	0
3_prime_UTR_variant	NA	NA	true	NA	false	true	true	sas	0.01% - 0.1%	270	4
3_prime_UTR_variant	NA	NA	true	NA	false	true	true	sas	0.1% - 1%	1260	6
3_prime_UTR_variant	NA	NA	true	NA	false	true	true	sas	1% - 10%	8039	199
3_prime_UTR_variant	NA	NA	true	NA	false	true	true	sas	10% - 95%	59429	11056
3_prime_UTR_variant	NA	NA	true	NA	false	true	true	sas	AC 3 - 5	112	0
3_prime_UTR_variant	NA	NA	true	NA	false	true	true	sas	Doubleton	60	3
3_prime_UTR_variant	NA	NA	true	NA	false	true	true	sas	Not found	0	0
3_prime_UTR_variant	NA	NA	true	NA	false	true	true	sas	Singleton	142	0
3_prime_UTR_variant	NA	NA	true	NA	false	true	true	global	0.01% - 0.1%	3591	19
3_prime_UTR_variant	NA	NA	true	NA	false	true	true	global	0.1% - 1%	12064	138
3_prime_UTR_variant	NA	NA	true	NA	false	true	true	global	1% - 10%	70636	1715
3_prime_UTR_variant	NA	NA	true	NA	false	true	true	global	10% - 95%	503847	92229
3_prime_UTR_variant	NA	NA	true	NA	false	true	true	global	AC 3 - 5	531	8
3_prime_UTR_variant	NA	NA	true	NA	false	true	true	global	AC 6 - 0.01%	877	6
3_prime_UTR_variant	NA	NA	true	NA	false	true	true	global	Doubleton	312	9
3_prime_UTR_variant	NA	NA	true	NA	false	true	true	global	Singleton	458	0
3_prime_UTR_variant	NA	NA	true	NA	true	false	false	afr	0.01% - 0.1%	491	19
3_prime_UTR_variant	NA	NA	true	NA	true	false	false	afr	0.1% - 1%	7090	65
3_prime_UTR_variant	NA	NA	true	NA	true	false	false	afr	1% - 10%	59590	1206
3_prime_UTR_variant	NA	NA	true	NA	true	false	false	afr	10% - 95%	270762	24826
3_prime_UTR_variant	NA	NA	true	NA	true	false	false	afr	AC 3 - 5	579	5
3_prime_UTR_variant	NA	NA	true	NA	true	false	false	afr	Doubleton	228	8
3_prime_UTR_variant	NA	NA	true	NA	true	false	false	afr	Not found	0	0
3_prime_UTR_variant	NA	NA	true	NA	true	false	false	afr	Singleton	403	0
3_prime_UTR_variant	NA	NA	true	NA	true	false	false	amr	0.01% - 0.1%	1750	13
3_prime_UTR_variant	NA	NA	true	NA	true	false	false	amr	0.1% - 1%	15251	138
3_prime_UTR_variant	NA	NA	true	NA	true	false	false	amr	1% - 10%	96614	1906
3_prime_UTR_variant	NA	NA	true	NA	true	false	false	amr	10% - 95%	571854	60842
3_prime_UTR_variant	NA	NA	true	NA	true	false	false	amr	AC 3 - 5	946	15
3_prime_UTR_variant	NA	NA	true	NA	true	false	false	amr	Doubleton	302	7
3_prime_UTR_variant	NA	NA	true	NA	true	false	false	amr	Not found	0	0
3_prime_UTR_variant	NA	NA	true	NA	true	false	false	amr	Singleton	426	0
3_prime_UTR_variant	NA	NA	true	NA	true	false	false	asj	0.01% - 0.1%	53	2
3_prime_UTR_variant	NA	NA	true	NA	true	false	false	asj	0.1% - 1%	3529	28
3_prime_UTR_variant	NA	NA	true	NA	true	false	false	asj	1% - 10%	29963	533
3_prime_UTR_variant	NA	NA	true	NA	true	false	false	asj	10% - 95%	176501	20931
3_prime_UTR_variant	NA	NA	true	NA	true	false	false	asj	AC 3 - 5	328	13
3_prime_UTR_variant	NA	NA	true	NA	true	false	false	asj	Doubleton	120	4
3_prime_UTR_variant	NA	NA	true	NA	true	false	false	asj	Not found	0	0
3_prime_UTR_variant	NA	NA	true	NA	true	false	false	asj	Singleton	162	0
3_prime_UTR_variant	NA	NA	true	NA	true	false	false	eas	0.01% - 0.1%	599	11
3_prime_UTR_variant	NA	NA	true	NA	true	false	false	eas	0.1% - 1%	7012	89
3_prime_UTR_variant	NA	NA	true	NA	true	false	false	eas	1% - 10%	48400	823
3_prime_UTR_variant	NA	NA	true	NA	true	false	false	eas	10% - 95%	360231	45353
3_prime_UTR_variant	NA	NA	true	NA	true	false	false	eas	AC 3 - 5	639	5
3_prime_UTR_variant	NA	NA	true	NA	true	false	false	eas	Doubleton	240	4
3_prime_UTR_variant	NA	NA	true	NA	true	false	false	eas	Not found	0	0
3_prime_UTR_variant	NA	NA	true	NA	true	false	false	eas	Singleton	361	0
3_prime_UTR_variant	NA	NA	true	NA	true	false	false	fin	0.01% - 0.1%	419	0
3_prime_UTR_variant	NA	NA	true	NA	true	false	false	fin	0.1% - 1%	5559	158
3_prime_UTR_variant	NA	NA	true	NA	true	false	false	fin	1% - 10%	45429	863
3_prime_UTR_variant	NA	NA	true	NA	true	false	false	fin	10% - 95%	315664	35758
3_prime_UTR_variant	NA	NA	true	NA	true	false	false	fin	>95%	5126	2475
3_prime_UTR_variant	NA	NA	true	NA	true	false	false	fin	AC 3 - 5	371	3
3_prime_UTR_variant	NA	NA	true	NA	true	false	false	fin	Doubleton	168	15
3_prime_UTR_variant	NA	NA	true	NA	true	false	false	fin	Not found	0	0
3_prime_UTR_variant	NA	NA	true	NA	true	false	false	fin	Singleton	189	0
3_prime_UTR_variant	NA	NA	true	NA	true	false	false	nfe	0.01% - 0.1%	6919	45
3_prime_UTR_variant	NA	NA	true	NA	true	false	false	nfe	0.1% - 1%	37923	1461
3_prime_UTR_variant	NA	NA	true	NA	true	false	false	nfe	1% - 10%	288091	4738
3_prime_UTR_variant	NA	NA	true	NA	true	false	false	nfe	10% - 95%	1775439	195013
3_prime_UTR_variant	NA	NA	true	NA	true	false	false	nfe	AC 3 - 5	1148	19
3_prime_UTR_variant	NA	NA	true	NA	true	false	false	nfe	AC 6 - 0.01%	349	3
3_prime_UTR_variant	NA	NA	true	NA	true	false	false	nfe	Doubleton	560	10
3_prime_UTR_variant	NA	NA	true	NA	true	false	false	nfe	Not found	0	0
3_prime_UTR_variant	NA	NA	true	NA	true	false	false	nfe	Singleton	872	0
3_prime_UTR_variant	NA	NA	true	NA	true	false	false	oth	0.01% - 0.1%	6	0
3_prime_UTR_variant	NA	NA	true	NA	true	false	false	oth	0.1% - 1%	2306	18
3_prime_UTR_variant	NA	NA	true	NA	true	false	false	oth	1% - 10%	19185	374
3_prime_UTR_variant	NA	NA	true	NA	true	false	false	oth	10% - 95%	105319	11331
3_prime_UTR_variant	NA	NA	true	NA	true	false	false	oth	AC 3 - 5	514	4
3_prime_UTR_variant	NA	NA	true	NA	true	false	false	oth	Doubleton	244	2
3_prime_UTR_variant	NA	NA	true	NA	true	false	false	oth	Not found	0	0
3_prime_UTR_variant	NA	NA	true	NA	true	false	false	oth	Singleton	314	0
3_prime_UTR_variant	NA	NA	true	NA	true	false	false	sas	0.01% - 0.1%	1694	20
3_prime_UTR_variant	NA	NA	true	NA	true	false	false	sas	0.1% - 1%	10946	233
3_prime_UTR_variant	NA	NA	true	NA	true	false	false	sas	1% - 10%	81171	1415
3_prime_UTR_variant	NA	NA	true	NA	true	false	false	sas	10% - 95%	510803	60783
3_prime_UTR_variant	NA	NA	true	NA	true	false	false	sas	AC 3 - 5	771	17
3_prime_UTR_variant	NA	NA	true	NA	true	false	false	sas	Doubleton	342	20
3_prime_UTR_variant	NA	NA	true	NA	true	false	false	sas	Not found	0	0
3_prime_UTR_variant	NA	NA	true	NA	true	false	false	sas	Singleton	504	0
3_prime_UTR_variant	NA	NA	true	NA	true	false	false	global	0.01% - 0.1%	20097	165
3_prime_UTR_variant	NA	NA	true	NA	true	false	false	global	0.1% - 1%	114803	2502
3_prime_UTR_variant	NA	NA	true	NA	true	false	false	global	1% - 10%	726283	18071
3_prime_UTR_variant	NA	NA	true	NA	true	false	false	global	10% - 95%	4003977	450805
3_prime_UTR_variant	NA	NA	true	NA	true	false	false	global	AC 3 - 5	2025	30
3_prime_UTR_variant	NA	NA	true	NA	true	false	false	global	AC 6 - 0.01%	3236	28
3_prime_UTR_variant	NA	NA	true	NA	true	false	false	global	Doubleton	966	23
3_prime_UTR_variant	NA	NA	true	NA	true	false	false	global	Singleton	1382	0
3_prime_UTR_variant	NA	NA	true	NA	true	false	true	afr	0.01% - 0.1%	51	0
3_prime_UTR_variant	NA	NA	true	NA	true	false	true	afr	0.1% - 1%	598	1
3_prime_UTR_variant	NA	NA	true	NA	true	false	true	afr	1% - 10%	6685	190
3_prime_UTR_variant	NA	NA	true	NA	true	false	true	afr	10% - 95%	40742	8509
3_prime_UTR_variant	NA	NA	true	NA	true	false	true	afr	AC 3 - 5	63	3
3_prime_UTR_variant	NA	NA	true	NA	true	false	true	afr	Doubleton	30	1
3_prime_UTR_variant	NA	NA	true	NA	true	false	true	afr	Not found	0	0
3_prime_UTR_variant	NA	NA	true	NA	true	false	true	afr	Singleton	31	0
3_prime_UTR_variant	NA	NA	true	NA	true	false	true	amr	0.01% - 0.1%	143	1
3_prime_UTR_variant	NA	NA	true	NA	true	false	true	amr	0.1% - 1%	1158	8
3_prime_UTR_variant	NA	NA	true	NA	true	false	true	amr	1% - 10%	11063	251
3_prime_UTR_variant	NA	NA	true	NA	true	false	true	amr	10% - 95%	95575	24174
3_prime_UTR_variant	NA	NA	true	NA	true	false	true	amr	AC 3 - 5	79	0
3_prime_UTR_variant	NA	NA	true	NA	true	false	true	amr	Doubleton	36	1
3_prime_UTR_variant	NA	NA	true	NA	true	false	true	amr	Not found	0	0
3_prime_UTR_variant	NA	NA	true	NA	true	false	true	amr	Singleton	56	0
3_prime_UTR_variant	NA	NA	true	NA	true	false	true	asj	0.01% - 0.1%	6	0
3_prime_UTR_variant	NA	NA	true	NA	true	false	true	asj	0.1% - 1%	294	0
3_prime_UTR_variant	NA	NA	true	NA	true	false	true	asj	1% - 10%	2415	93
3_prime_UTR_variant	NA	NA	true	NA	true	false	true	asj	10% - 95%	30941	5495
3_prime_UTR_variant	NA	NA	true	NA	true	false	true	asj	AC 3 - 5	49	0
3_prime_UTR_variant	NA	NA	true	NA	true	false	true	asj	Doubleton	14	0
3_prime_UTR_variant	NA	NA	true	NA	true	false	true	asj	Not found	0	0
3_prime_UTR_variant	NA	NA	true	NA	true	false	true	asj	Singleton	22	0
3_prime_UTR_variant	NA	NA	true	NA	true	false	true	eas	0.01% - 0.1%	84	0
3_prime_UTR_variant	NA	NA	true	NA	true	false	true	eas	0.1% - 1%	513	6
3_prime_UTR_variant	NA	NA	true	NA	true	false	true	eas	1% - 10%	5646	144
3_prime_UTR_variant	NA	NA	true	NA	true	false	true	eas	10% - 95%	52924	11124
3_prime_UTR_variant	NA	NA	true	NA	true	false	true	eas	AC 3 - 5	48	0
3_prime_UTR_variant	NA	NA	true	NA	true	false	true	eas	Doubleton	32	2
3_prime_UTR_variant	NA	NA	true	NA	true	false	true	eas	Not found	0	0
3_prime_UTR_variant	NA	NA	true	NA	true	false	true	eas	Singleton	50	0
3_prime_UTR_variant	NA	NA	true	NA	true	false	true	fin	0.01% - 0.1%	44	1
3_prime_UTR_variant	NA	NA	true	NA	true	false	true	fin	0.1% - 1%	408	4
3_prime_UTR_variant	NA	NA	true	NA	true	false	true	fin	1% - 10%	7876	386
3_prime_UTR_variant	NA	NA	true	NA	true	false	true	fin	10% - 95%	45001	10899
3_prime_UTR_variant	NA	NA	true	NA	true	false	true	fin	AC 3 - 5	46	1
3_prime_UTR_variant	NA	NA	true	NA	true	false	true	fin	Doubleton	14	0
3_prime_UTR_variant	NA	NA	true	NA	true	false	true	fin	Not found	0	0
3_prime_UTR_variant	NA	NA	true	NA	true	false	true	fin	Singleton	24	0
3_prime_UTR_variant	NA	NA	true	NA	true	false	true	nfe	0.01% - 0.1%	532	47
3_prime_UTR_variant	NA	NA	true	NA	true	false	true	nfe	0.1% - 1%	3669	118
3_prime_UTR_variant	NA	NA	true	NA	true	false	true	nfe	1% - 10%	39979	744
3_prime_UTR_variant	NA	NA	true	NA	true	false	true	nfe	10% - 95%	261735	57698
3_prime_UTR_variant	NA	NA	true	NA	true	false	true	nfe	AC 3 - 5	172	2
3_prime_UTR_variant	NA	NA	true	NA	true	false	true	nfe	AC 6 - 0.01%	22	0
3_prime_UTR_variant	NA	NA	true	NA	true	false	true	nfe	Doubleton	64	0
3_prime_UTR_variant	NA	NA	true	NA	true	false	true	nfe	Not found	0	0
3_prime_UTR_variant	NA	NA	true	NA	true	false	true	nfe	Singleton	110	0
3_prime_UTR_variant	NA	NA	true	NA	true	false	true	oth	0.1% - 1%	234	1
3_prime_UTR_variant	NA	NA	true	NA	true	false	true	oth	1% - 10%	1849	54
3_prime_UTR_variant	NA	NA	true	NA	true	false	true	oth	10% - 95%	16969	3477
3_prime_UTR_variant	NA	NA	true	NA	true	false	true	oth	AC 3 - 5	14	2
3_prime_UTR_variant	NA	NA	true	NA	true	false	true	oth	Doubleton	32	9
3_prime_UTR_variant	NA	NA	true	NA	true	false	true	oth	Not found	0	0
3_prime_UTR_variant	NA	NA	true	NA	true	false	true	oth	Singleton	44	0
3_prime_UTR_variant	NA	NA	true	NA	true	false	true	sas	0.01% - 0.1%	118	0
3_prime_UTR_variant	NA	NA	true	NA	true	false	true	sas	0.1% - 1%	1142	12
3_prime_UTR_variant	NA	NA	true	NA	true	false	true	sas	1% - 10%	7689	441
3_prime_UTR_variant	NA	NA	true	NA	true	false	true	sas	10% - 95%	87529	17180
3_prime_UTR_variant	NA	NA	true	NA	true	false	true	sas	AC 3 - 5	83	1
3_prime_UTR_variant	NA	NA	true	NA	true	false	true	sas	Doubleton	42	0
3_prime_UTR_variant	NA	NA	true	NA	true	false	true	sas	Not found	0	0
3_prime_UTR_variant	NA	NA	true	NA	true	false	true	sas	Singleton	70	0
3_prime_UTR_variant	NA	NA	true	NA	true	false	true	global	0.01% - 0.1%	1467	74
3_prime_UTR_variant	NA	NA	true	NA	true	false	true	global	0.1% - 1%	9393	103
3_prime_UTR_variant	NA	NA	true	NA	true	false	true	global	1% - 10%	91877	3196
3_prime_UTR_variant	NA	NA	true	NA	true	false	true	global	10% - 95%	621162	137701
3_prime_UTR_variant	NA	NA	true	NA	true	false	true	global	AC 3 - 5	198	2
3_prime_UTR_variant	NA	NA	true	NA	true	false	true	global	AC 6 - 0.01%	487	3
3_prime_UTR_variant	NA	NA	true	NA	true	false	true	global	Doubleton	116	1
3_prime_UTR_variant	NA	NA	true	NA	true	false	true	global	Singleton	159	0
3_prime_UTR_variant	NA	NA	true	NA	true	true	true	afr	0.1% - 1%	31	0
3_prime_UTR_variant	NA	NA	true	NA	true	true	true	afr	Not found	0	0
3_prime_UTR_variant	NA	NA	true	NA	true	true	true	afr	Singleton	1	0
3_prime_UTR_variant	NA	NA	true	NA	true	true	true	amr	Not found	0	0
3_prime_UTR_variant	NA	NA	true	NA	true	true	true	amr	Singleton	2	0
3_prime_UTR_variant	NA	NA	true	NA	true	true	true	asj	Not found	0	0
3_prime_UTR_variant	NA	NA	true	NA	true	true	true	eas	Not found	0	0
3_prime_UTR_variant	NA	NA	true	NA	true	true	true	fin	Not found	0	0
3_prime_UTR_variant	NA	NA	true	NA	true	true	true	nfe	Not found	0	0
3_prime_UTR_variant	NA	NA	true	NA	true	true	true	nfe	Singleton	1	0
3_prime_UTR_variant	NA	NA	true	NA	true	true	true	oth	Not found	0	0
3_prime_UTR_variant	NA	NA	true	NA	true	true	true	sas	Not found	0	0
3_prime_UTR_variant	NA	NA	true	NA	true	true	true	global	0.01% - 0.1%	32	0
3_prime_UTR_variant	NA	NA	true	NA	true	true	true	global	Doubleton	2	0
3_prime_UTR_variant	NA	NA	true	NA	true	true	true	global	Singleton	1	0
5_prime_UTR_variant	NA	NA	false	NA	false	false	false	afr	0.01% - 0.1%	60	1
5_prime_UTR_variant	NA	NA	false	NA	false	false	false	afr	0.1% - 1%	629	3
5_prime_UTR_variant	NA	NA	false	NA	false	false	false	afr	1% - 10%	4901	128
5_prime_UTR_variant	NA	NA	false	NA	false	false	false	afr	10% - 95%	27697	4857
5_prime_UTR_variant	NA	NA	false	NA	false	false	false	afr	AC 3 - 5	26	1
5_prime_UTR_variant	NA	NA	false	NA	false	false	false	afr	Doubleton	28	0
5_prime_UTR_variant	NA	NA	false	NA	false	false	false	afr	Not found	0	0
5_prime_UTR_variant	NA	NA	false	NA	false	false	false	afr	Singleton	63	0
5_prime_UTR_variant	NA	NA	false	NA	false	false	false	amr	0.01% - 0.1%	280	2
5_prime_UTR_variant	NA	NA	false	NA	false	false	false	amr	0.1% - 1%	1594	7
5_prime_UTR_variant	NA	NA	false	NA	false	false	false	amr	1% - 10%	2322	73
5_prime_UTR_variant	NA	NA	false	NA	false	false	false	amr	10% - 95%	60174	14168
5_prime_UTR_variant	NA	NA	false	NA	false	false	false	amr	AC 3 - 5	87	0
5_prime_UTR_variant	NA	NA	false	NA	false	false	false	amr	Doubleton	40	0
5_prime_UTR_variant	NA	NA	false	NA	false	false	false	amr	Not found	0	0
5_prime_UTR_variant	NA	NA	false	NA	false	false	false	amr	Singleton	89	0
5_prime_UTR_variant	NA	NA	false	NA	false	false	false	asj	0.01% - 0.1%	7	0
5_prime_UTR_variant	NA	NA	false	NA	false	false	false	asj	0.1% - 1%	223	0
5_prime_UTR_variant	NA	NA	false	NA	false	false	false	asj	1% - 10%	870	63
5_prime_UTR_variant	NA	NA	false	NA	false	false	false	asj	10% - 95%	13344	2391
5_prime_UTR_variant	NA	NA	false	NA	false	false	false	asj	AC 3 - 5	12	0
5_prime_UTR_variant	NA	NA	false	NA	false	false	false	asj	Doubleton	4	1
5_prime_UTR_variant	NA	NA	false	NA	false	false	false	asj	Not found	0	0
5_prime_UTR_variant	NA	NA	false	NA	false	false	false	asj	Singleton	24	0
5_prime_UTR_variant	NA	NA	false	NA	false	false	false	eas	0.01% - 0.1%	93	0
5_prime_UTR_variant	NA	NA	false	NA	false	false	false	eas	0.1% - 1%	323	1
5_prime_UTR_variant	NA	NA	false	NA	false	false	false	eas	1% - 10%	206	2
5_prime_UTR_variant	NA	NA	false	NA	false	false	false	eas	10% - 95%	35068	9440
5_prime_UTR_variant	NA	NA	false	NA	false	false	false	eas	AC 3 - 5	54	0
5_prime_UTR_variant	NA	NA	false	NA	false	false	false	eas	Doubleton	26	0
5_prime_UTR_variant	NA	NA	false	NA	false	false	false	eas	Not found	0	0
5_prime_UTR_variant	NA	NA	false	NA	false	false	false	eas	Singleton	60	0
5_prime_UTR_variant	NA	NA	false	NA	false	false	false	fin	0.01% - 0.1%	7	0
5_prime_UTR_variant	NA	NA	false	NA	false	false	false	fin	0.1% - 1%	10	0
5_prime_UTR_variant	NA	NA	false	NA	false	false	false	fin	1% - 10%	1372	39
5_prime_UTR_variant	NA	NA	false	NA	false	false	false	fin	10% - 95%	16560	3168
5_prime_UTR_variant	NA	NA	false	NA	false	false	false	fin	AC 3 - 5	15	0
5_prime_UTR_variant	NA	NA	false	NA	false	false	false	fin	Doubleton	6	0
5_prime_UTR_variant	NA	NA	false	NA	false	false	false	fin	Not found	0	0
5_prime_UTR_variant	NA	NA	false	NA	false	false	false	fin	Singleton	9	0
5_prime_UTR_variant	NA	NA	false	NA	false	false	false	nfe	0.01% - 0.1%	539	3
5_prime_UTR_variant	NA	NA	false	NA	false	false	false	nfe	0.1% - 1%	270	0
5_prime_UTR_variant	NA	NA	false	NA	false	false	false	nfe	1% - 10%	10019	397
5_prime_UTR_variant	NA	NA	false	NA	false	false	false	nfe	10% - 95%	159404	31622
5_prime_UTR_variant	NA	NA	false	NA	false	false	false	nfe	AC 3 - 5	98	0
5_prime_UTR_variant	NA	NA	false	NA	false	false	false	nfe	AC 6 - 0.01%	112	0
5_prime_UTR_variant	NA	NA	false	NA	false	false	false	nfe	Doubleton	120	2
5_prime_UTR_variant	NA	NA	false	NA	false	false	false	nfe	Not found	0	0
5_prime_UTR_variant	NA	NA	false	NA	false	false	false	nfe	Singleton	242	0
5_prime_UTR_variant	NA	NA	false	NA	false	false	false	oth	0.1% - 1%	174	1
5_prime_UTR_variant	NA	NA	false	NA	false	false	false	oth	1% - 10%	522	19
5_prime_UTR_variant	NA	NA	false	NA	false	false	false	oth	10% - 95%	8785	1799
5_prime_UTR_variant	NA	NA	false	NA	false	false	false	oth	AC 3 - 5	28	0
5_prime_UTR_variant	NA	NA	false	NA	false	false	false	oth	Doubleton	20	1
5_prime_UTR_variant	NA	NA	false	NA	false	false	false	oth	Not found	0	0
5_prime_UTR_variant	NA	NA	false	NA	false	false	false	oth	Singleton	39	0
5_prime_UTR_variant	NA	NA	false	NA	false	false	false	sas	0.01% - 0.1%	160	1
5_prime_UTR_variant	NA	NA	false	NA	false	false	false	sas	0.1% - 1%	117	1
5_prime_UTR_variant	NA	NA	false	NA	false	false	false	sas	10% - 95%	52206	10538
5_prime_UTR_variant	NA	NA	false	NA	false	false	false	sas	AC 3 - 5	88	1
5_prime_UTR_variant	NA	NA	false	NA	false	false	false	sas	Doubleton	46	1
5_prime_UTR_variant	NA	NA	false	NA	false	false	false	sas	Not found	0	0
5_prime_UTR_variant	NA	NA	false	NA	false	false	false	sas	Singleton	114	0
5_prime_UTR_variant	NA	NA	false	NA	false	false	false	global	0.01% - 0.1%	2086	5
5_prime_UTR_variant	NA	NA	false	NA	false	false	false	global	0.1% - 1%	9454	338
5_prime_UTR_variant	NA	NA	false	NA	false	false	false	global	1% - 10%	23396	1209
5_prime_UTR_variant	NA	NA	false	NA	false	false	false	global	10% - 95%	362757	77170
5_prime_UTR_variant	NA	NA	false	NA	false	false	false	global	AC 3 - 5	314	2
5_prime_UTR_variant	NA	NA	false	NA	false	false	false	global	AC 6 - 0.01%	688	4
5_prime_UTR_variant	NA	NA	false	NA	false	false	false	global	Doubleton	258	3
5_prime_UTR_variant	NA	NA	false	NA	false	false	false	global	Singleton	433	0
5_prime_UTR_variant	NA	NA	false	NA	false	false	true	afr	0.01% - 0.1%	129	3
5_prime_UTR_variant	NA	NA	false	NA	false	false	true	afr	0.1% - 1%	824	10
5_prime_UTR_variant	NA	NA	false	NA	false	false	true	afr	1% - 10%	9316	408
5_prime_UTR_variant	NA	NA	false	NA	false	false	true	afr	10% - 95%	28707	7777
5_prime_UTR_variant	NA	NA	false	NA	false	false	true	afr	>95%	8931	4440
5_prime_UTR_variant	NA	NA	false	NA	false	false	true	afr	AC 3 - 5	87	0
5_prime_UTR_variant	NA	NA	false	NA	false	false	true	afr	Doubleton	56	3
5_prime_UTR_variant	NA	NA	false	NA	false	false	true	afr	Not found	0	0
5_prime_UTR_variant	NA	NA	false	NA	false	false	true	afr	Singleton	96	0
5_prime_UTR_variant	NA	NA	false	NA	false	false	true	amr	0.01% - 0.1%	530	8
5_prime_UTR_variant	NA	NA	false	NA	false	false	true	amr	0.1% - 1%	2742	29
5_prime_UTR_variant	NA	NA	false	NA	false	false	true	amr	1% - 10%	6700	461
5_prime_UTR_variant	NA	NA	false	NA	false	false	true	amr	10% - 95%	80929	28721
5_prime_UTR_variant	NA	NA	false	NA	false	false	true	amr	>95%	24906	12449
5_prime_UTR_variant	NA	NA	false	NA	false	false	true	amr	AC 3 - 5	190	2
5_prime_UTR_variant	NA	NA	false	NA	false	false	true	amr	Doubleton	66	0
5_prime_UTR_variant	NA	NA	false	NA	false	false	true	amr	Not found	0	0
5_prime_UTR_variant	NA	NA	false	NA	false	false	true	amr	Singleton	100	0
5_prime_UTR_variant	NA	NA	false	NA	false	false	true	asj	0.01% - 0.1%	7	0
5_prime_UTR_variant	NA	NA	false	NA	false	false	true	asj	0.1% - 1%	254	2
5_prime_UTR_variant	NA	NA	false	NA	false	false	true	asj	1% - 10%	1824	225
5_prime_UTR_variant	NA	NA	false	NA	false	false	true	asj	10% - 95%	21871	6524
5_prime_UTR_variant	NA	NA	false	NA	false	false	true	asj	>95%	8390	4195
5_prime_UTR_variant	NA	NA	false	NA	false	false	true	asj	AC 3 - 5	29	0
5_prime_UTR_variant	NA	NA	false	NA	false	false	true	asj	Doubleton	18	2
5_prime_UTR_variant	NA	NA	false	NA	false	false	true	asj	Not found	0	0
5_prime_UTR_variant	NA	NA	false	NA	false	false	true	asj	Singleton	30	0
5_prime_UTR_variant	NA	NA	false	NA	false	false	true	eas	0.01% - 0.1%	176	2
5_prime_UTR_variant	NA	NA	false	NA	false	false	true	eas	0.1% - 1%	506	3
5_prime_UTR_variant	NA	NA	false	NA	false	false	true	eas	1% - 10%	1782	42
5_prime_UTR_variant	NA	NA	false	NA	false	false	true	eas	10% - 95%	43134	13074
5_prime_UTR_variant	NA	NA	false	NA	false	false	true	eas	>95%	12342	6170
5_prime_UTR_variant	NA	NA	false	NA	false	false	true	eas	AC 3 - 5	100	1
5_prime_UTR_variant	NA	NA	false	NA	false	false	true	eas	Doubleton	38	1
5_prime_UTR_variant	NA	NA	false	NA	false	false	true	eas	Not found	0	0
5_prime_UTR_variant	NA	NA	false	NA	false	false	true	eas	Singleton	87	0
5_prime_UTR_variant	NA	NA	false	NA	false	false	true	fin	0.01% - 0.1%	23	0
5_prime_UTR_variant	NA	NA	false	NA	false	false	true	fin	0.1% - 1%	499	10
5_prime_UTR_variant	NA	NA	false	NA	false	false	true	fin	1% - 10%	1922	66
5_prime_UTR_variant	NA	NA	false	NA	false	false	true	fin	10% - 95%	42145	13307
5_prime_UTR_variant	NA	NA	false	NA	false	false	true	fin	>95%	15660	7830
5_prime_UTR_variant	NA	NA	false	NA	false	false	true	fin	AC 3 - 5	45	0
5_prime_UTR_variant	NA	NA	false	NA	false	false	true	fin	Doubleton	22	0
5_prime_UTR_variant	NA	NA	false	NA	false	false	true	fin	Not found	0	0
5_prime_UTR_variant	NA	NA	false	NA	false	false	true	fin	Singleton	26	0
5_prime_UTR_variant	NA	NA	false	NA	false	false	true	nfe	0.01% - 0.1%	1555	9
5_prime_UTR_variant	NA	NA	false	NA	false	false	true	nfe	0.1% - 1%	3568	30
5_prime_UTR_variant	NA	NA	false	NA	false	false	true	nfe	1% - 10%	11432	1031
5_prime_UTR_variant	NA	NA	false	NA	false	false	true	nfe	10% - 95%	222948	67307
5_prime_UTR_variant	NA	NA	false	NA	false	false	true	nfe	>95%	60965	30482
5_prime_UTR_variant	NA	NA	false	NA	false	false	true	nfe	AC 3 - 5	253	7
5_prime_UTR_variant	NA	NA	false	NA	false	false	true	nfe	AC 6 - 0.01%	134	2
5_prime_UTR_variant	NA	NA	false	NA	false	false	true	nfe	Doubleton	172	11
5_prime_UTR_variant	NA	NA	false	NA	false	false	true	nfe	Not found	0	0
5_prime_UTR_variant	NA	NA	false	NA	false	false	true	nfe	Singleton	313	0
5_prime_UTR_variant	NA	NA	false	NA	false	false	true	oth	0.1% - 1%	426	3
5_prime_UTR_variant	NA	NA	false	NA	false	false	true	oth	1% - 10%	743	81
5_prime_UTR_variant	NA	NA	false	NA	false	false	true	oth	10% - 95%	13195	3941
5_prime_UTR_variant	NA	NA	false	NA	false	false	true	oth	>95%	4478	2239
5_prime_UTR_variant	NA	NA	false	NA	false	false	true	oth	AC 3 - 5	41	1
5_prime_UTR_variant	NA	NA	false	NA	false	false	true	oth	Doubleton	32	0
5_prime_UTR_variant	NA	NA	false	NA	false	false	true	oth	Not found	0	0
5_prime_UTR_variant	NA	NA	false	NA	false	false	true	oth	Singleton	81	0
5_prime_UTR_variant	NA	NA	false	NA	false	false	true	sas	0.01% - 0.1%	397	10
5_prime_UTR_variant	NA	NA	false	NA	false	false	true	sas	0.1% - 1%	1602	21
5_prime_UTR_variant	NA	NA	false	NA	false	false	true	sas	1% - 10%	5580	256
5_prime_UTR_variant	NA	NA	false	NA	false	false	true	sas	10% - 95%	59404	15267
5_prime_UTR_variant	NA	NA	false	NA	false	false	true	sas	>95%	23579	11789
5_prime_UTR_variant	NA	NA	false	NA	false	false	true	sas	AC 3 - 5	145	3
5_prime_UTR_variant	NA	NA	false	NA	false	false	true	sas	Doubleton	100	3
5_prime_UTR_variant	NA	NA	false	NA	false	false	true	sas	Not found	0	0
5_prime_UTR_variant	NA	NA	false	NA	false	false	true	sas	Singleton	142	0
5_prime_UTR_variant	NA	NA	false	NA	false	false	true	global	0.01% - 0.1%	4468	45
5_prime_UTR_variant	NA	NA	false	NA	false	false	true	global	0.1% - 1%	20075	587
5_prime_UTR_variant	NA	NA	false	NA	false	false	true	global	1% - 10%	48371	4042
5_prime_UTR_variant	NA	NA	false	NA	false	false	true	global	10% - 95%	491872	153951
5_prime_UTR_variant	NA	NA	false	NA	false	false	true	global	>95%	159251	79594
5_prime_UTR_variant	NA	NA	false	NA	false	false	true	global	AC 3 - 5	581	7
5_prime_UTR_variant	NA	NA	false	NA	false	false	true	global	AC 6 - 0.01%	1054	14
5_prime_UTR_variant	NA	NA	false	NA	false	false	true	global	Doubleton	318	18
5_prime_UTR_variant	NA	NA	false	NA	false	false	true	global	Singleton	534	0
5_prime_UTR_variant	NA	NA	false	NA	false	true	false	afr	0.01% - 0.1%	12	0
5_prime_UTR_variant	NA	NA	false	NA	false	true	false	afr	0.1% - 1%	211	0
5_prime_UTR_variant	NA	NA	false	NA	false	true	false	afr	1% - 10%	273	0
5_prime_UTR_variant	NA	NA	false	NA	false	true	false	afr	10% - 95%	1514	99
5_prime_UTR_variant	NA	NA	false	NA	false	true	false	afr	Doubleton	2	0
5_prime_UTR_variant	NA	NA	false	NA	false	true	false	afr	Not found	0	0
5_prime_UTR_variant	NA	NA	false	NA	false	true	false	afr	Singleton	5	0
5_prime_UTR_variant	NA	NA	false	NA	false	true	false	amr	0.1% - 1%	441	0
5_prime_UTR_variant	NA	NA	false	NA	false	true	false	amr	1% - 10%	1964	26
5_prime_UTR_variant	NA	NA	false	NA	false	true	false	amr	AC 3 - 5	3	0
5_prime_UTR_variant	NA	NA	false	NA	false	true	false	amr	Doubleton	2	0
5_prime_UTR_variant	NA	NA	false	NA	false	true	false	amr	Not found	0	0
5_prime_UTR_variant	NA	NA	false	NA	false	true	false	amr	Singleton	5	0
5_prime_UTR_variant	NA	NA	false	NA	false	true	false	asj	0.1% - 1%	80	0
5_prime_UTR_variant	NA	NA	false	NA	false	true	false	asj	1% - 10%	953	0
5_prime_UTR_variant	NA	NA	false	NA	false	true	false	asj	Not found	0	0
5_prime_UTR_variant	NA	NA	false	NA	false	true	false	asj	Singleton	1	0
5_prime_UTR_variant	NA	NA	false	NA	false	true	false	eas	0.01% - 0.1%	11	0
5_prime_UTR_variant	NA	NA	false	NA	false	true	false	eas	0.1% - 1%	242	0
5_prime_UTR_variant	NA	NA	false	NA	false	true	false	eas	1% - 10%	1292	31
5_prime_UTR_variant	NA	NA	false	NA	false	true	false	eas	Doubleton	2	0
5_prime_UTR_variant	NA	NA	false	NA	false	true	false	eas	Not found	0	0
5_prime_UTR_variant	NA	NA	false	NA	false	true	false	eas	Singleton	3	0
5_prime_UTR_variant	NA	NA	false	NA	false	true	false	fin	1% - 10%	1556	3
5_prime_UTR_variant	NA	NA	false	NA	false	true	false	fin	AC 3 - 5	3	0
5_prime_UTR_variant	NA	NA	false	NA	false	true	false	fin	Not found	0	0
5_prime_UTR_variant	NA	NA	false	NA	false	true	false	fin	Singleton	1	0
5_prime_UTR_variant	NA	NA	false	NA	false	true	false	nfe	1% - 10%	12563	15
5_prime_UTR_variant	NA	NA	false	NA	false	true	false	nfe	AC 3 - 5	5	0
5_prime_UTR_variant	NA	NA	false	NA	false	true	false	nfe	Doubleton	4	0
5_prime_UTR_variant	NA	NA	false	NA	false	true	false	nfe	Not found	0	0
5_prime_UTR_variant	NA	NA	false	NA	false	true	false	nfe	Singleton	11	0
5_prime_UTR_variant	NA	NA	false	NA	false	true	false	oth	1% - 10%	568	1
5_prime_UTR_variant	NA	NA	false	NA	false	true	false	oth	Not found	0	0
5_prime_UTR_variant	NA	NA	false	NA	false	true	false	oth	Singleton	4	0
5_prime_UTR_variant	NA	NA	false	NA	false	true	false	sas	0.1% - 1%	180	1
5_prime_UTR_variant	NA	NA	false	NA	false	true	false	sas	1% - 10%	3558	11
5_prime_UTR_variant	NA	NA	false	NA	false	true	false	sas	AC 3 - 5	4	0
5_prime_UTR_variant	NA	NA	false	NA	false	true	false	sas	Doubleton	2	0
5_prime_UTR_variant	NA	NA	false	NA	false	true	false	sas	Not found	0	0
5_prime_UTR_variant	NA	NA	false	NA	false	true	false	sas	Singleton	1	0
5_prime_UTR_variant	NA	NA	false	NA	false	true	false	global	0.01% - 0.1%	103	1
5_prime_UTR_variant	NA	NA	false	NA	false	true	false	global	1% - 10%	25281	186
5_prime_UTR_variant	NA	NA	false	NA	false	true	false	global	AC 3 - 5	10	0
5_prime_UTR_variant	NA	NA	false	NA	false	true	false	global	AC 6 - 0.01%	50	0
5_prime_UTR_variant	NA	NA	false	NA	false	true	false	global	Doubleton	12	0
5_prime_UTR_variant	NA	NA	false	NA	false	true	false	global	Singleton	20	0
5_prime_UTR_variant	NA	NA	false	NA	false	true	true	afr	0.01% - 0.1%	203	3
5_prime_UTR_variant	NA	NA	false	NA	false	true	true	afr	0.1% - 1%	1358	33
5_prime_UTR_variant	NA	NA	false	NA	false	true	true	afr	1% - 10%	17751	967
5_prime_UTR_variant	NA	NA	false	NA	false	true	true	afr	10% - 95%	121441	22249
5_prime_UTR_variant	NA	NA	false	NA	false	true	true	afr	AC 3 - 5	126	2
5_prime_UTR_variant	NA	NA	false	NA	false	true	true	afr	Doubleton	44	1
5_prime_UTR_variant	NA	NA	false	NA	false	true	true	afr	Not found	0	0
5_prime_UTR_variant	NA	NA	false	NA	false	true	true	afr	Singleton	157	0
5_prime_UTR_variant	NA	NA	false	NA	false	true	true	amr	0.01% - 0.1%	498	15
5_prime_UTR_variant	NA	NA	false	NA	false	true	true	amr	0.1% - 1%	3249	80
5_prime_UTR_variant	NA	NA	false	NA	false	true	true	amr	1% - 10%	17456	431
5_prime_UTR_variant	NA	NA	false	NA	false	true	true	amr	10% - 95%	203425	45599
5_prime_UTR_variant	NA	NA	false	NA	false	true	true	amr	>95%	32443	15851
5_prime_UTR_variant	NA	NA	false	NA	false	true	true	amr	AC 3 - 5	141	0
5_prime_UTR_variant	NA	NA	false	NA	false	true	true	amr	Doubleton	90	5
5_prime_UTR_variant	NA	NA	false	NA	false	true	true	amr	Not found	0	0
5_prime_UTR_variant	NA	NA	false	NA	false	true	true	amr	Singleton	166	0
5_prime_UTR_variant	NA	NA	false	NA	false	true	true	asj	0.01% - 0.1%	19	0
5_prime_UTR_variant	NA	NA	false	NA	false	true	true	asj	0.1% - 1%	492	39
5_prime_UTR_variant	NA	NA	false	NA	false	true	true	asj	1% - 10%	5828	174
5_prime_UTR_variant	NA	NA	false	NA	false	true	true	asj	10% - 95%	51952	11761
5_prime_UTR_variant	NA	NA	false	NA	false	true	true	asj	>95%	9207	4483
5_prime_UTR_variant	NA	NA	false	NA	false	true	true	asj	AC 3 - 5	15	0
5_prime_UTR_variant	NA	NA	false	NA	false	true	true	asj	Doubleton	10	0
5_prime_UTR_variant	NA	NA	false	NA	false	true	true	asj	Not found	0	0
5_prime_UTR_variant	NA	NA	false	NA	false	true	true	asj	Singleton	98	0
5_prime_UTR_variant	NA	NA	false	NA	false	true	true	eas	0.01% - 0.1%	231	1
5_prime_UTR_variant	NA	NA	false	NA	false	true	true	eas	0.1% - 1%	1779	30
5_prime_UTR_variant	NA	NA	false	NA	false	true	true	eas	1% - 10%	10120	337
5_prime_UTR_variant	NA	NA	false	NA	false	true	true	eas	10% - 95%	113835	29764
5_prime_UTR_variant	NA	NA	false	NA	false	true	true	eas	>95%	17832	8910
5_prime_UTR_variant	NA	NA	false	NA	false	true	true	eas	AC 3 - 5	102	2
5_prime_UTR_variant	NA	NA	false	NA	false	true	true	eas	Doubleton	42	3
5_prime_UTR_variant	NA	NA	false	NA	false	true	true	eas	Not found	0	0
5_prime_UTR_variant	NA	NA	false	NA	false	true	true	eas	Singleton	131	0
5_prime_UTR_variant	NA	NA	false	NA	false	true	true	fin	0.01% - 0.1%	87	4
5_prime_UTR_variant	NA	NA	false	NA	false	true	true	fin	0.1% - 1%	670	18
5_prime_UTR_variant	NA	NA	false	NA	false	true	true	fin	1% - 10%	11570	568
5_prime_UTR_variant	NA	NA	false	NA	false	true	true	fin	10% - 95%	102049	19315
5_prime_UTR_variant	NA	NA	false	NA	false	true	true	fin	>95%	11080	5271
5_prime_UTR_variant	NA	NA	false	NA	false	true	true	fin	AC 3 - 5	29	2
5_prime_UTR_variant	NA	NA	false	NA	false	true	true	fin	Doubleton	10	0
5_prime_UTR_variant	NA	NA	false	NA	false	true	true	fin	Not found	0	0
5_prime_UTR_variant	NA	NA	false	NA	false	true	true	fin	Singleton	26	0
5_prime_UTR_variant	NA	NA	false	NA	false	true	true	nfe	0.01% - 0.1%	1244	23
5_prime_UTR_variant	NA	NA	false	NA	false	true	true	nfe	0.1% - 1%	5700	76
5_prime_UTR_variant	NA	NA	false	NA	false	true	true	nfe	1% - 10%	78457	2503
5_prime_UTR_variant	NA	NA	false	NA	false	true	true	nfe	10% - 95%	625845	160328
5_prime_UTR_variant	NA	NA	false	NA	false	true	true	nfe	AC 3 - 5	263	7
5_prime_UTR_variant	NA	NA	false	NA	false	true	true	nfe	AC 6 - 0.01%	247	7
5_prime_UTR_variant	NA	NA	false	NA	false	true	true	nfe	Doubleton	228	9
5_prime_UTR_variant	NA	NA	false	NA	false	true	true	nfe	Not found	0	0
5_prime_UTR_variant	NA	NA	false	NA	false	true	true	nfe	Singleton	484	0
5_prime_UTR_variant	NA	NA	false	NA	false	true	true	oth	0.1% - 1%	572	22
5_prime_UTR_variant	NA	NA	false	NA	false	true	true	oth	1% - 10%	3964	138
5_prime_UTR_variant	NA	NA	false	NA	false	true	true	oth	10% - 95%	31676	6912
5_prime_UTR_variant	NA	NA	false	NA	false	true	true	oth	>95%	5360	2561
5_prime_UTR_variant	NA	NA	false	NA	false	true	true	oth	AC 3 - 5	67	0
5_prime_UTR_variant	NA	NA	false	NA	false	true	true	oth	Doubleton	20	2
5_prime_UTR_variant	NA	NA	false	NA	false	true	true	oth	Not found	0	0
5_prime_UTR_variant	NA	NA	false	NA	false	true	true	oth	Singleton	90	0
5_prime_UTR_variant	NA	NA	false	NA	false	true	true	sas	0.01% - 0.1%	324	7
5_prime_UTR_variant	NA	NA	false	NA	false	true	true	sas	0.1% - 1%	3306	63
5_prime_UTR_variant	NA	NA	false	NA	false	true	true	sas	1% - 10%	14840	650
5_prime_UTR_variant	NA	NA	false	NA	false	true	true	sas	10% - 95%	197920	46352
5_prime_UTR_variant	NA	NA	false	NA	false	true	true	sas	>95%	28546	13923
5_prime_UTR_variant	NA	NA	false	NA	false	true	true	sas	AC 3 - 5	122	3
5_prime_UTR_variant	NA	NA	false	NA	false	true	true	sas	Doubleton	94	4
5_prime_UTR_variant	NA	NA	false	NA	false	true	true	sas	Not found	0	0
5_prime_UTR_variant	NA	NA	false	NA	false	true	true	sas	Singleton	151	0
5_prime_UTR_variant	NA	NA	false	NA	false	true	true	global	0.01% - 0.1%	4074	83
5_prime_UTR_variant	NA	NA	false	NA	false	true	true	global	0.1% - 1%	28835	1229
5_prime_UTR_variant	NA	NA	false	NA	false	true	true	global	1% - 10%	153590	6000
5_prime_UTR_variant	NA	NA	false	NA	false	true	true	global	10% - 95%	1545582	392147
5_prime_UTR_variant	NA	NA	false	NA	false	true	true	global	AC 3 - 5	637	17
5_prime_UTR_variant	NA	NA	false	NA	false	true	true	global	AC 6 - 0.01%	1277	18
5_prime_UTR_variant	NA	NA	false	NA	false	true	true	global	Doubleton	462	14
5_prime_UTR_variant	NA	NA	false	NA	false	true	true	global	Singleton	825	0
5_prime_UTR_variant	NA	NA	true	false	false	false	false	afr	Not found	0	0
5_prime_UTR_variant	NA	NA	true	false	false	false	false	amr	Not found	0	0
5_prime_UTR_variant	NA	NA	true	false	false	false	false	asj	Not found	0	0
5_prime_UTR_variant	NA	NA	true	false	false	false	false	eas	Not found	0	0
5_prime_UTR_variant	NA	NA	true	false	false	false	false	fin	Not found	0	0
5_prime_UTR_variant	NA	NA	true	false	false	false	false	nfe	Not found	0	0
5_prime_UTR_variant	NA	NA	true	false	false	false	false	oth	AC 3 - 5	4	0
5_prime_UTR_variant	NA	NA	true	false	false	false	false	sas	1% - 10%	269	4
5_prime_UTR_variant	NA	NA	true	false	false	false	false	global	0.1% - 1%	273	4
5_prime_UTR_variant	NA	NA	true	true	false	false	false	afr	0.01% - 0.1%	9	0
5_prime_UTR_variant	NA	NA	true	true	false	false	false	amr	0.01% - 0.1%	12	0
5_prime_UTR_variant	NA	NA	true	true	false	false	false	asj	1% - 10%	132	2
5_prime_UTR_variant	NA	NA	true	true	false	false	false	eas	Not found	0	0
5_prime_UTR_variant	NA	NA	true	true	false	false	false	fin	Doubleton	2	0
5_prime_UTR_variant	NA	NA	true	true	false	false	false	nfe	0.1% - 1%	205	0
5_prime_UTR_variant	NA	NA	true	true	false	false	false	oth	0.1% - 1%	14	0
5_prime_UTR_variant	NA	NA	true	true	false	false	false	sas	Not found	0	0
5_prime_UTR_variant	NA	NA	true	true	false	false	false	global	0.1% - 1%	374	2
5_prime_UTR_variant	NA	NA	true	NA	false	false	false	afr	0.01% - 0.1%	18245	14
5_prime_UTR_variant	NA	NA	true	NA	false	false	false	afr	0.1% - 1%	154467	555
5_prime_UTR_variant	NA	NA	true	NA	false	false	false	afr	1% - 10%	969646	26215
5_prime_UTR_variant	NA	NA	true	NA	false	false	false	afr	10% - 95%	5762834	1554696
5_prime_UTR_variant	NA	NA	true	NA	false	false	false	afr	>95%	617283	300541
5_prime_UTR_variant	NA	NA	true	NA	false	false	false	afr	AC 3 - 5	15154	36
5_prime_UTR_variant	NA	NA	true	NA	false	false	false	afr	Doubleton	9594	23
5_prime_UTR_variant	NA	NA	true	NA	false	false	false	afr	Not found	0	0
5_prime_UTR_variant	NA	NA	true	NA	false	false	false	afr	Singleton	19292	0
5_prime_UTR_variant	NA	NA	true	NA	false	false	false	amr	0.01% - 0.1%	82209	182
5_prime_UTR_variant	NA	NA	true	NA	false	false	false	amr	0.1% - 1%	259587	1223
5_prime_UTR_variant	NA	NA	true	NA	false	false	false	amr	1% - 10%	904409	29005
5_prime_UTR_variant	NA	NA	true	NA	false	false	false	amr	10% - 95%	12291852	3341333
5_prime_UTR_variant	NA	NA	true	NA	false	false	false	amr	>95%	2704081	1325251
5_prime_UTR_variant	NA	NA	true	NA	false	false	false	amr	AC 3 - 5	28774	71
5_prime_UTR_variant	NA	NA	true	NA	false	false	false	amr	Doubleton	15588	50
5_prime_UTR_variant	NA	NA	true	NA	false	false	false	amr	Not found	0	0
5_prime_UTR_variant	NA	NA	true	NA	false	false	false	amr	Singleton	26093	0
5_prime_UTR_variant	NA	NA	true	NA	false	false	false	asj	0.01% - 0.1%	3042	1
5_prime_UTR_variant	NA	NA	true	NA	false	false	false	asj	0.1% - 1%	64610	177
5_prime_UTR_variant	NA	NA	true	NA	false	false	false	asj	1% - 10%	317618	8721
5_prime_UTR_variant	NA	NA	true	NA	false	false	false	asj	10% - 95%	3688827	982226
5_prime_UTR_variant	NA	NA	true	NA	false	false	false	asj	>95%	786746	386391
5_prime_UTR_variant	NA	NA	true	NA	false	false	false	asj	AC 3 - 5	3746	11
5_prime_UTR_variant	NA	NA	true	NA	false	false	false	asj	Doubleton	1436	11
5_prime_UTR_variant	NA	NA	true	NA	false	false	false	asj	Not found	0	0
5_prime_UTR_variant	NA	NA	true	NA	false	false	false	asj	Singleton	3409	0
5_prime_UTR_variant	NA	NA	true	NA	false	false	false	eas	0.01% - 0.1%	23082	29
5_prime_UTR_variant	NA	NA	true	NA	false	false	false	eas	0.1% - 1%	86521	333
5_prime_UTR_variant	NA	NA	true	NA	false	false	false	eas	1% - 10%	392688	11548
5_prime_UTR_variant	NA	NA	true	NA	false	false	false	eas	10% - 95%	6137584	1745199
5_prime_UTR_variant	NA	NA	true	NA	false	false	false	eas	>95%	1663803	819849
5_prime_UTR_variant	NA	NA	true	NA	false	false	false	eas	AC 3 - 5	14534	25
5_prime_UTR_variant	NA	NA	true	NA	false	false	false	eas	Doubleton	8148	19
5_prime_UTR_variant	NA	NA	true	NA	false	false	false	eas	Not found	0	0
5_prime_UTR_variant	NA	NA	true	NA	false	false	false	eas	Singleton	18123	0
5_prime_UTR_variant	NA	NA	true	NA	false	false	false	fin	0.01% - 0.1%	9686	26
5_prime_UTR_variant	NA	NA	true	NA	false	false	false	fin	0.1% - 1%	82745	357
5_prime_UTR_variant	NA	NA	true	NA	false	false	false	fin	1% - 10%	569061	16076
5_prime_UTR_variant	NA	NA	true	NA	false	false	false	fin	10% - 95%	6972437	1871541
5_prime_UTR_variant	NA	NA	true	NA	false	false	false	fin	>95%	1598612	787161
5_prime_UTR_variant	NA	NA	true	NA	false	false	false	fin	AC 3 - 5	4817	12
5_prime_UTR_variant	NA	NA	true	NA	false	false	false	fin	Doubleton	2620	9
5_prime_UTR_variant	NA	NA	true	NA	false	false	false	fin	Not found	0	0
5_prime_UTR_variant	NA	NA	true	NA	false	false	false	fin	Singleton	6159	0
5_prime_UTR_variant	NA	NA	true	NA	false	false	false	nfe	0.01% - 0.1%	170087	248
5_prime_UTR_variant	NA	NA	true	NA	false	false	false	nfe	0.1% - 1%	480473	1755
5_prime_UTR_variant	NA	NA	true	NA	false	false	false	nfe	1% - 10%	2836586	79533
5_prime_UTR_variant	NA	NA	true	NA	false	false	false	nfe	10% - 95%	36962440	9850291
5_prime_UTR_variant	NA	NA	true	NA	false	false	false	nfe	>95%	7377348	3630174
5_prime_UTR_variant	NA	NA	true	NA	false	false	false	nfe	AC 3 - 5	52128	72
5_prime_UTR_variant	NA	NA	true	NA	false	false	false	nfe	AC 6 - 0.01%	29718	41
5_prime_UTR_variant	NA	NA	true	NA	false	false	false	nfe	Doubleton	32896	62
5_prime_UTR_variant	NA	NA	true	NA	false	false	false	nfe	Not found	0	0
5_prime_UTR_variant	NA	NA	true	NA	false	false	false	nfe	Singleton	64181	0
5_prime_UTR_variant	NA	NA	true	NA	false	false	false	oth	0.01% - 0.1%	744	3
5_prime_UTR_variant	NA	NA	true	NA	false	false	false	oth	0.1% - 1%	45187	351
5_prime_UTR_variant	NA	NA	true	NA	false	false	false	oth	1% - 10%	177649	5899
5_prime_UTR_variant	NA	NA	true	NA	false	false	false	oth	10% - 95%	2151855	575469
5_prime_UTR_variant	NA	NA	true	NA	false	false	false	oth	>95%	429335	210470
5_prime_UTR_variant	NA	NA	true	NA	false	false	false	oth	AC 3 - 5	9785	58
5_prime_UTR_variant	NA	NA	true	NA	false	false	false	oth	Doubleton	5670	41
5_prime_UTR_variant	NA	NA	true	NA	false	false	false	oth	Not found	0	0
5_prime_UTR_variant	NA	NA	true	NA	false	false	false	oth	Singleton	14136	0
5_prime_UTR_variant	NA	NA	true	NA	false	false	false	sas	0.01% - 0.1%	62972	612
5_prime_UTR_variant	NA	NA	true	NA	false	false	false	sas	0.1% - 1%	206205	2277
5_prime_UTR_variant	NA	NA	true	NA	false	false	false	sas	1% - 10%	903831	32143
5_prime_UTR_variant	NA	NA	true	NA	false	false	false	sas	10% - 95%	11083793	2987906
5_prime_UTR_variant	NA	NA	true	NA	false	false	false	sas	>95%	2440558	1194939
5_prime_UTR_variant	NA	NA	true	NA	false	false	false	sas	AC 3 - 5	25571	262
5_prime_UTR_variant	NA	NA	true	NA	false	false	false	sas	Doubleton	14734	228
5_prime_UTR_variant	NA	NA	true	NA	false	false	false	sas	Not found	0	0
5_prime_UTR_variant	NA	NA	true	NA	false	false	false	sas	Singleton	31714	0
5_prime_UTR_variant	NA	NA	true	NA	false	false	false	global	0.01% - 0.1%	699100	3180
5_prime_UTR_variant	NA	NA	true	NA	false	false	false	global	0.1% - 1%	2156125	36593
5_prime_UTR_variant	NA	NA	true	NA	false	false	false	global	1% - 10%	6940598	328864
5_prime_UTR_variant	NA	NA	true	NA	false	false	false	global	10% - 95%	85152395	23349139
5_prime_UTR_variant	NA	NA	true	NA	false	false	false	global	>95%	16481230	8062737
5_prime_UTR_variant	NA	NA	true	NA	false	false	false	global	AC 3 - 5	119244	356
5_prime_UTR_variant	NA	NA	true	NA	false	false	false	global	AC 6 - 0.01%	215514	618
5_prime_UTR_variant	NA	NA	true	NA	false	false	false	global	Doubleton	69928	264
5_prime_UTR_variant	NA	NA	true	NA	false	false	false	global	Singleton	114624	0
5_prime_UTR_variant	NA	NA	true	NA	false	false	true	afr	0.01% - 0.1%	3713	31
5_prime_UTR_variant	NA	NA	true	NA	false	false	true	afr	0.1% - 1%	29784	328
5_prime_UTR_variant	NA	NA	true	NA	false	false	true	afr	1% - 10%	199642	7182
5_prime_UTR_variant	NA	NA	true	NA	false	false	true	afr	10% - 95%	1125501	286372
5_prime_UTR_variant	NA	NA	true	NA	false	false	true	afr	>95%	71533	33962
5_prime_UTR_variant	NA	NA	true	NA	false	false	true	afr	AC 3 - 5	2539	22
5_prime_UTR_variant	NA	NA	true	NA	false	false	true	afr	Doubleton	1520	27
5_prime_UTR_variant	NA	NA	true	NA	false	false	true	afr	Not found	0	0
5_prime_UTR_variant	NA	NA	true	NA	false	false	true	afr	Singleton	2969	0
5_prime_UTR_variant	NA	NA	true	NA	false	false	true	amr	0.01% - 0.1%	13316	127
5_prime_UTR_variant	NA	NA	true	NA	false	false	true	amr	0.1% - 1%	44210	859
5_prime_UTR_variant	NA	NA	true	NA	false	false	true	amr	1% - 10%	207388	7790
5_prime_UTR_variant	NA	NA	true	NA	false	false	true	amr	10% - 95%	1981156	490248
5_prime_UTR_variant	NA	NA	true	NA	false	false	true	amr	>95%	365283	172620
5_prime_UTR_variant	NA	NA	true	NA	false	false	true	amr	AC 3 - 5	4475	32
5_prime_UTR_variant	NA	NA	true	NA	false	false	true	amr	Doubleton	2278	24
5_prime_UTR_variant	NA	NA	true	NA	false	false	true	amr	Not found	0	0
5_prime_UTR_variant	NA	NA	true	NA	false	false	true	amr	Singleton	3653	0
5_prime_UTR_variant	NA	NA	true	NA	false	false	true	asj	0.01% - 0.1%	481	5
5_prime_UTR_variant	NA	NA	true	NA	false	false	true	asj	0.1% - 1%	10388	139
5_prime_UTR_variant	NA	NA	true	NA	false	false	true	asj	1% - 10%	68261	2310
5_prime_UTR_variant	NA	NA	true	NA	false	false	true	asj	10% - 95%	583595	141911
5_prime_UTR_variant	NA	NA	true	NA	false	false	true	asj	>95%	92472	45119
5_prime_UTR_variant	NA	NA	true	NA	false	false	true	asj	AC 3 - 5	525	9
5_prime_UTR_variant	NA	NA	true	NA	false	false	true	asj	Doubleton	210	2
5_prime_UTR_variant	NA	NA	true	NA	false	false	true	asj	Not found	0	0
5_prime_UTR_variant	NA	NA	true	NA	false	false	true	asj	Singleton	531	0
5_prime_UTR_variant	NA	NA	true	NA	false	false	true	eas	0.01% - 0.1%	4311	33
5_prime_UTR_variant	NA	NA	true	NA	false	false	true	eas	0.1% - 1%	14114	159
5_prime_UTR_variant	NA	NA	true	NA	false	false	true	eas	1% - 10%	99736	4374
5_prime_UTR_variant	NA	NA	true	NA	false	false	true	eas	10% - 95%	1066685	281027
5_prime_UTR_variant	NA	NA	true	NA	false	false	true	eas	>95%	262935	123141
5_prime_UTR_variant	NA	NA	true	NA	false	false	true	eas	AC 3 - 5	2299	25
5_prime_UTR_variant	NA	NA	true	NA	false	false	true	eas	Doubleton	1330	20
5_prime_UTR_variant	NA	NA	true	NA	false	false	true	eas	Not found	0	0
5_prime_UTR_variant	NA	NA	true	NA	false	false	true	eas	Singleton	2739	0
5_prime_UTR_variant	NA	NA	true	NA	false	false	true	fin	0.01% - 0.1%	1953	26
5_prime_UTR_variant	NA	NA	true	NA	false	false	true	fin	0.1% - 1%	15112	194
5_prime_UTR_variant	NA	NA	true	NA	false	false	true	fin	1% - 10%	138650	4475
5_prime_UTR_variant	NA	NA	true	NA	false	false	true	fin	10% - 95%	1166635	294872
5_prime_UTR_variant	NA	NA	true	NA	false	false	true	fin	>95%	191644	92347
5_prime_UTR_variant	NA	NA	true	NA	false	false	true	fin	AC 3 - 5	728	5
5_prime_UTR_variant	NA	NA	true	NA	false	false	true	fin	Doubleton	388	2
5_prime_UTR_variant	NA	NA	true	NA	false	false	true	fin	Not found	0	0
5_prime_UTR_variant	NA	NA	true	NA	false	false	true	fin	Singleton	817	0
5_prime_UTR_variant	NA	NA	true	NA	false	false	true	nfe	0.01% - 0.1%	29389	247
5_prime_UTR_variant	NA	NA	true	NA	false	false	true	nfe	0.1% - 1%	82757	1713
5_prime_UTR_variant	NA	NA	true	NA	false	false	true	nfe	1% - 10%	783910	27225
5_prime_UTR_variant	NA	NA	true	NA	false	false	true	nfe	10% - 95%	5892595	1440845
5_prime_UTR_variant	NA	NA	true	NA	false	false	true	nfe	>95%	1004635	482207
5_prime_UTR_variant	NA	NA	true	NA	false	false	true	nfe	AC 3 - 5	7921	58
5_prime_UTR_variant	NA	NA	true	NA	false	false	true	nfe	AC 6 - 0.01%	5481	21
5_prime_UTR_variant	NA	NA	true	NA	false	false	true	nfe	Doubleton	5056	56
5_prime_UTR_variant	NA	NA	true	NA	false	false	true	nfe	Not found	0	0
5_prime_UTR_variant	NA	NA	true	NA	false	false	true	nfe	Singleton	8918	0
5_prime_UTR_variant	NA	NA	true	NA	false	false	true	oth	0.01% - 0.1%	144	0
5_prime_UTR_variant	NA	NA	true	NA	false	false	true	oth	0.1% - 1%	7754	140
5_prime_UTR_variant	NA	NA	true	NA	false	false	true	oth	1% - 10%	43157	1913
5_prime_UTR_variant	NA	NA	true	NA	false	false	true	oth	10% - 95%	344499	84013
5_prime_UTR_variant	NA	NA	true	NA	false	false	true	oth	>95%	58699	27874
5_prime_UTR_variant	NA	NA	true	NA	false	false	true	oth	AC 3 - 5	1608	22
5_prime_UTR_variant	NA	NA	true	NA	false	false	true	oth	Doubleton	938	13
5_prime_UTR_variant	NA	NA	true	NA	false	false	true	oth	Not found	0	0
5_prime_UTR_variant	NA	NA	true	NA	false	false	true	oth	Singleton	2087	0
5_prime_UTR_variant	NA	NA	true	NA	false	false	true	sas	0.01% - 0.1%	10131	143
5_prime_UTR_variant	NA	NA	true	NA	false	false	true	sas	0.1% - 1%	31404	554
5_prime_UTR_variant	NA	NA	true	NA	false	false	true	sas	1% - 10%	190430	8766
5_prime_UTR_variant	NA	NA	true	NA	false	false	true	sas	10% - 95%	1795364	431490
5_prime_UTR_variant	NA	NA	true	NA	false	false	true	sas	>95%	267808	129348
5_prime_UTR_variant	NA	NA	true	NA	false	false	true	sas	AC 3 - 5	3945	72
5_prime_UTR_variant	NA	NA	true	NA	false	false	true	sas	Doubleton	2266	61
5_prime_UTR_variant	NA	NA	true	NA	false	false	true	sas	Not found	0	0
5_prime_UTR_variant	NA	NA	true	NA	false	false	true	sas	Singleton	4498	0
5_prime_UTR_variant	NA	NA	true	NA	false	false	true	global	0.01% - 0.1%	114224	1230
5_prime_UTR_variant	NA	NA	true	NA	false	false	true	global	0.1% - 1%	388065	9770
5_prime_UTR_variant	NA	NA	true	NA	false	false	true	global	1% - 10%	1776999	100140
5_prime_UTR_variant	NA	NA	true	NA	false	false	true	global	10% - 95%	14053061	3563208
5_prime_UTR_variant	NA	NA	true	NA	false	false	true	global	>95%	1959879	951705
5_prime_UTR_variant	NA	NA	true	NA	false	false	true	global	AC 3 - 5	17518	151
5_prime_UTR_variant	NA	NA	true	NA	false	false	true	global	AC 6 - 0.01%	35468	267
5_prime_UTR_variant	NA	NA	true	NA	false	false	true	global	Doubleton	10006	129
5_prime_UTR_variant	NA	NA	true	NA	false	false	true	global	Singleton	15673	0
5_prime_UTR_variant	NA	NA	true	NA	false	true	false	afr	0.01% - 0.1%	52	0
5_prime_UTR_variant	NA	NA	true	NA	false	true	false	afr	0.1% - 1%	464	3
5_prime_UTR_variant	NA	NA	true	NA	false	true	false	afr	1% - 10%	1394	23
5_prime_UTR_variant	NA	NA	true	NA	false	true	false	afr	10% - 95%	9338	1031
5_prime_UTR_variant	NA	NA	true	NA	false	true	false	afr	AC 3 - 5	24	0
5_prime_UTR_variant	NA	NA	true	NA	false	true	false	afr	Doubleton	14	0
5_prime_UTR_variant	NA	NA	true	NA	false	true	false	afr	Not found	0	0
5_prime_UTR_variant	NA	NA	true	NA	false	true	false	afr	Singleton	29	0
5_prime_UTR_variant	NA	NA	true	NA	false	true	false	amr	0.01% - 0.1%	88	0
5_prime_UTR_variant	NA	NA	true	NA	false	true	false	amr	0.1% - 1%	311	1
5_prime_UTR_variant	NA	NA	true	NA	false	true	false	amr	1% - 10%	3193	77
5_prime_UTR_variant	NA	NA	true	NA	false	true	false	amr	10% - 95%	10210	834
5_prime_UTR_variant	NA	NA	true	NA	false	true	false	amr	AC 3 - 5	71	1
5_prime_UTR_variant	NA	NA	true	NA	false	true	false	amr	Doubleton	24	0
5_prime_UTR_variant	NA	NA	true	NA	false	true	false	amr	Not found	0	0
5_prime_UTR_variant	NA	NA	true	NA	false	true	false	amr	Singleton	35	0
5_prime_UTR_variant	NA	NA	true	NA	false	true	false	asj	0.01% - 0.1%	13	0
5_prime_UTR_variant	NA	NA	true	NA	false	true	false	asj	0.1% - 1%	116	0
5_prime_UTR_variant	NA	NA	true	NA	false	true	false	asj	1% - 10%	1119	22
5_prime_UTR_variant	NA	NA	true	NA	false	true	false	asj	10% - 95%	3193	324
5_prime_UTR_variant	NA	NA	true	NA	false	true	false	asj	AC 3 - 5	4	0
5_prime_UTR_variant	NA	NA	true	NA	false	true	false	asj	Doubleton	2	0
5_prime_UTR_variant	NA	NA	true	NA	false	true	false	asj	Not found	0	0
5_prime_UTR_variant	NA	NA	true	NA	false	true	false	asj	Singleton	7	0
5_prime_UTR_variant	NA	NA	true	NA	false	true	false	eas	0.01% - 0.1%	31	0
5_prime_UTR_variant	NA	NA	true	NA	false	true	false	eas	0.1% - 1%	111	0
5_prime_UTR_variant	NA	NA	true	NA	false	true	false	eas	1% - 10%	2403	54
5_prime_UTR_variant	NA	NA	true	NA	false	true	false	eas	10% - 95%	7335	902
5_prime_UTR_variant	NA	NA	true	NA	false	true	false	eas	AC 3 - 5	13	0
5_prime_UTR_variant	NA	NA	true	NA	false	true	false	eas	Doubleton	16	0
5_prime_UTR_variant	NA	NA	true	NA	false	true	false	eas	Not found	0	0
5_prime_UTR_variant	NA	NA	true	NA	false	true	false	eas	Singleton	26	0
5_prime_UTR_variant	NA	NA	true	NA	false	true	false	fin	0.01% - 0.1%	24	0
5_prime_UTR_variant	NA	NA	true	NA	false	true	false	fin	0.1% - 1%	173	1
5_prime_UTR_variant	NA	NA	true	NA	false	true	false	fin	1% - 10%	2987	106
5_prime_UTR_variant	NA	NA	true	NA	false	true	false	fin	10% - 95%	8563	636
5_prime_UTR_variant	NA	NA	true	NA	false	true	false	fin	AC 3 - 5	16	0
5_prime_UTR_variant	NA	NA	true	NA	false	true	false	fin	Doubleton	4	0
5_prime_UTR_variant	NA	NA	true	NA	false	true	false	fin	Not found	0	0
5_prime_UTR_variant	NA	NA	true	NA	false	true	false	fin	Singleton	10	0
5_prime_UTR_variant	NA	NA	true	NA	false	true	false	nfe	0.01% - 0.1%	482	6
5_prime_UTR_variant	NA	NA	true	NA	false	true	false	nfe	0.1% - 1%	1135	11
5_prime_UTR_variant	NA	NA	true	NA	false	true	false	nfe	1% - 10%	5520	100
5_prime_UTR_variant	NA	NA	true	NA	false	true	false	nfe	10% - 95%	40495	2460
5_prime_UTR_variant	NA	NA	true	NA	false	true	false	nfe	AC 3 - 5	86	0
5_prime_UTR_variant	NA	NA	true	NA	false	true	false	nfe	AC 6 - 0.01%	34	0
5_prime_UTR_variant	NA	NA	true	NA	false	true	false	nfe	Doubleton	36	0
5_prime_UTR_variant	NA	NA	true	NA	false	true	false	nfe	Not found	0	0
5_prime_UTR_variant	NA	NA	true	NA	false	true	false	nfe	Singleton	79	0
5_prime_UTR_variant	NA	NA	true	NA	false	true	false	oth	0.1% - 1%	67	2
5_prime_UTR_variant	NA	NA	true	NA	false	true	false	oth	1% - 10%	713	23
5_prime_UTR_variant	NA	NA	true	NA	false	true	false	oth	10% - 95%	1993	188
5_prime_UTR_variant	NA	NA	true	NA	false	true	false	oth	AC 3 - 5	24	2
5_prime_UTR_variant	NA	NA	true	NA	false	true	false	oth	Doubleton	6	0
5_prime_UTR_variant	NA	NA	true	NA	false	true	false	oth	Not found	0	0
5_prime_UTR_variant	NA	NA	true	NA	false	true	false	oth	Singleton	23	0
5_prime_UTR_variant	NA	NA	true	NA	false	true	false	sas	0.01% - 0.1%	84	1
5_prime_UTR_variant	NA	NA	true	NA	false	true	false	sas	0.1% - 1%	216	3
5_prime_UTR_variant	NA	NA	true	NA	false	true	false	sas	1% - 10%	1838	31
5_prime_UTR_variant	NA	NA	true	NA	false	true	false	sas	10% - 95%	9557	908
5_prime_UTR_variant	NA	NA	true	NA	false	true	false	sas	AC 3 - 5	30	1
5_prime_UTR_variant	NA	NA	true	NA	false	true	false	sas	Doubleton	22	0
5_prime_UTR_variant	NA	NA	true	NA	false	true	false	sas	Not found	0	0
5_prime_UTR_variant	NA	NA	true	NA	false	true	false	sas	Singleton	38	0
5_prime_UTR_variant	NA	NA	true	NA	false	true	false	global	0.01% - 0.1%	1619	20
5_prime_UTR_variant	NA	NA	true	NA	false	true	false	global	0.1% - 1%	3608	47
5_prime_UTR_variant	NA	NA	true	NA	false	true	false	global	1% - 10%	28533	1356
5_prime_UTR_variant	NA	NA	true	NA	false	true	false	global	10% - 95%	79425	6324
5_prime_UTR_variant	NA	NA	true	NA	false	true	false	global	AC 3 - 5	158	0
5_prime_UTR_variant	NA	NA	true	NA	false	true	false	global	AC 6 - 0.01%	359	4
5_prime_UTR_variant	NA	NA	true	NA	false	true	false	global	Doubleton	72	0
5_prime_UTR_variant	NA	NA	true	NA	false	true	false	global	Singleton	117	0
5_prime_UTR_variant	NA	NA	true	NA	false	true	true	afr	0.01% - 0.1%	62	3
5_prime_UTR_variant	NA	NA	true	NA	false	true	true	afr	0.1% - 1%	1126	35
5_prime_UTR_variant	NA	NA	true	NA	false	true	true	afr	1% - 10%	3202	77
5_prime_UTR_variant	NA	NA	true	NA	false	true	true	afr	10% - 95%	54142	13937
5_prime_UTR_variant	NA	NA	true	NA	false	true	true	afr	>95%	15500	7646
5_prime_UTR_variant	NA	NA	true	NA	false	true	true	afr	AC 3 - 5	86	0
5_prime_UTR_variant	NA	NA	true	NA	false	true	true	afr	Doubleton	52	2
5_prime_UTR_variant	NA	NA	true	NA	false	true	true	afr	Not found	0	0
5_prime_UTR_variant	NA	NA	true	NA	false	true	true	afr	Singleton	62	0
5_prime_UTR_variant	NA	NA	true	NA	false	true	true	amr	0.01% - 0.1%	356	10
5_prime_UTR_variant	NA	NA	true	NA	false	true	true	amr	0.1% - 1%	1315	75
5_prime_UTR_variant	NA	NA	true	NA	false	true	true	amr	1% - 10%	10611	286
5_prime_UTR_variant	NA	NA	true	NA	false	true	true	amr	10% - 95%	5726	463
5_prime_UTR_variant	NA	NA	true	NA	false	true	true	amr	>95%	81154	39839
5_prime_UTR_variant	NA	NA	true	NA	false	true	true	amr	AC 3 - 5	144	6
5_prime_UTR_variant	NA	NA	true	NA	false	true	true	amr	Doubleton	74	5
5_prime_UTR_variant	NA	NA	true	NA	false	true	true	amr	Not found	0	0
5_prime_UTR_variant	NA	NA	true	NA	false	true	true	amr	Singleton	108	0
5_prime_UTR_variant	NA	NA	true	NA	false	true	true	asj	0.01% - 0.1%	14	0
5_prime_UTR_variant	NA	NA	true	NA	false	true	true	asj	0.1% - 1%	616	0
5_prime_UTR_variant	NA	NA	true	NA	false	true	true	asj	1% - 10%	2533	258
5_prime_UTR_variant	NA	NA	true	NA	false	true	true	asj	10% - 95%	3324	567
5_prime_UTR_variant	NA	NA	true	NA	false	true	true	asj	>95%	25579	12586
5_prime_UTR_variant	NA	NA	true	NA	false	true	true	asj	AC 3 - 5	17	0
5_prime_UTR_variant	NA	NA	true	NA	false	true	true	asj	Doubleton	18	1
5_prime_UTR_variant	NA	NA	true	NA	false	true	true	asj	Not found	0	0
5_prime_UTR_variant	NA	NA	true	NA	false	true	true	asj	Singleton	20	0
5_prime_UTR_variant	NA	NA	true	NA	false	true	true	eas	0.01% - 0.1%	131	5
5_prime_UTR_variant	NA	NA	true	NA	false	true	true	eas	0.1% - 1%	534	2
5_prime_UTR_variant	NA	NA	true	NA	false	true	true	eas	1% - 10%	4391	294
5_prime_UTR_variant	NA	NA	true	NA	false	true	true	eas	10% - 95%	11090	1035
5_prime_UTR_variant	NA	NA	true	NA	false	true	true	eas	>95%	41611	20672
5_prime_UTR_variant	NA	NA	true	NA	false	true	true	eas	AC 3 - 5	70	1
5_prime_UTR_variant	NA	NA	true	NA	false	true	true	eas	Doubleton	40	2
5_prime_UTR_variant	NA	NA	true	NA	false	true	true	eas	Not found	0	0
5_prime_UTR_variant	NA	NA	true	NA	false	true	true	eas	Singleton	64	0
5_prime_UTR_variant	NA	NA	true	NA	false	true	true	fin	0.01% - 0.1%	32	0
5_prime_UTR_variant	NA	NA	true	NA	false	true	true	fin	0.1% - 1%	301	5
5_prime_UTR_variant	NA	NA	true	NA	false	true	true	fin	1% - 10%	2112	63
5_prime_UTR_variant	NA	NA	true	NA	false	true	true	fin	10% - 95%	9789	949
5_prime_UTR_variant	NA	NA	true	NA	false	true	true	fin	>95%	54087	26839
5_prime_UTR_variant	NA	NA	true	NA	false	true	true	fin	AC 3 - 5	44	2
5_prime_UTR_variant	NA	NA	true	NA	false	true	true	fin	Doubleton	28	1
5_prime_UTR_variant	NA	NA	true	NA	false	true	true	fin	Not found	0	0
5_prime_UTR_variant	NA	NA	true	NA	false	true	true	fin	Singleton	23	0
5_prime_UTR_variant	NA	NA	true	NA	false	true	true	nfe	0.01% - 0.1%	822	41
5_prime_UTR_variant	NA	NA	true	NA	false	true	true	nfe	0.1% - 1%	3284	70
5_prime_UTR_variant	NA	NA	true	NA	false	true	true	nfe	1% - 10%	13613	514
5_prime_UTR_variant	NA	NA	true	NA	false	true	true	nfe	10% - 95%	42303	5470
5_prime_UTR_variant	NA	NA	true	NA	false	true	true	nfe	>95%	243960	120784
5_prime_UTR_variant	NA	NA	true	NA	false	true	true	nfe	AC 3 - 5	172	3
5_prime_UTR_variant	NA	NA	true	NA	false	true	true	nfe	AC 6 - 0.01%	136	3
5_prime_UTR_variant	NA	NA	true	NA	false	true	true	nfe	Doubleton	124	9
5_prime_UTR_variant	NA	NA	true	NA	false	true	true	nfe	Not found	0	0
5_prime_UTR_variant	NA	NA	true	NA	false	true	true	nfe	Singleton	226	0
5_prime_UTR_variant	NA	NA	true	NA	false	true	true	oth	0.01% - 0.1%	6	0
5_prime_UTR_variant	NA	NA	true	NA	false	true	true	oth	0.1% - 1%	281	6
5_prime_UTR_variant	NA	NA	true	NA	false	true	true	oth	1% - 10%	1897	100
5_prime_UTR_variant	NA	NA	true	NA	false	true	true	oth	10% - 95%	1900	286
5_prime_UTR_variant	NA	NA	true	NA	false	true	true	oth	>95%	14858	7318
5_prime_UTR_variant	NA	NA	true	NA	false	true	true	oth	AC 3 - 5	78	3
5_prime_UTR_variant	NA	NA	true	NA	false	true	true	oth	Doubleton	32	3
5_prime_UTR_variant	NA	NA	true	NA	false	true	true	oth	Not found	0	0
5_prime_UTR_variant	NA	NA	true	NA	false	true	true	oth	Singleton	44	0
5_prime_UTR_variant	NA	NA	true	NA	false	true	true	sas	0.01% - 0.1%	158	3
5_prime_UTR_variant	NA	NA	true	NA	false	true	true	sas	0.1% - 1%	1444	19
5_prime_UTR_variant	NA	NA	true	NA	false	true	true	sas	1% - 10%	9589	339
5_prime_UTR_variant	NA	NA	true	NA	false	true	true	sas	10% - 95%	11540	2018
5_prime_UTR_variant	NA	NA	true	NA	false	true	true	sas	>95%	74198	36741
5_prime_UTR_variant	NA	NA	true	NA	false	true	true	sas	AC 3 - 5	105	2
5_prime_UTR_variant	NA	NA	true	NA	false	true	true	sas	Doubleton	62	0
5_prime_UTR_variant	NA	NA	true	NA	false	true	true	sas	Not found	0	0
5_prime_UTR_variant	NA	NA	true	NA	false	true	true	sas	Singleton	97	0
5_prime_UTR_variant	NA	NA	true	NA	false	true	true	global	0.01% - 0.1%	3792	180
5_prime_UTR_variant	NA	NA	true	NA	false	true	true	global	0.1% - 1%	11030	217
5_prime_UTR_variant	NA	NA	true	NA	false	true	true	global	1% - 10%	96251	9351
5_prime_UTR_variant	NA	NA	true	NA	false	true	true	global	10% - 95%	70757	10103
5_prime_UTR_variant	NA	NA	true	NA	false	true	true	global	>95%	567433	279502
5_prime_UTR_variant	NA	NA	true	NA	false	true	true	global	AC 3 - 5	400	13
5_prime_UTR_variant	NA	NA	true	NA	false	true	true	global	AC 6 - 0.01%	791	16
5_prime_UTR_variant	NA	NA	true	NA	false	true	true	global	Doubleton	268	16
5_prime_UTR_variant	NA	NA	true	NA	false	true	true	global	Singleton	395	0
5_prime_UTR_variant	NA	NA	true	NA	true	false	false	afr	0.01% - 0.1%	174	0
5_prime_UTR_variant	NA	NA	true	NA	true	false	false	afr	0.1% - 1%	2609	45
5_prime_UTR_variant	NA	NA	true	NA	true	false	false	afr	1% - 10%	17882	438
5_prime_UTR_variant	NA	NA	true	NA	true	false	false	afr	10% - 95%	84830	11673
5_prime_UTR_variant	NA	NA	true	NA	true	false	false	afr	AC 3 - 5	301	7
5_prime_UTR_variant	NA	NA	true	NA	true	false	false	afr	Doubleton	124	3
5_prime_UTR_variant	NA	NA	true	NA	true	false	false	afr	Not found	0	0
5_prime_UTR_variant	NA	NA	true	NA	true	false	false	afr	Singleton	199	0
5_prime_UTR_variant	NA	NA	true	NA	true	false	false	amr	0.01% - 0.1%	785	9
5_prime_UTR_variant	NA	NA	true	NA	true	false	false	amr	0.1% - 1%	5642	116
5_prime_UTR_variant	NA	NA	true	NA	true	false	false	amr	1% - 10%	27697	617
5_prime_UTR_variant	NA	NA	true	NA	true	false	false	amr	10% - 95%	179058	20699
5_prime_UTR_variant	NA	NA	true	NA	true	false	false	amr	>95%	2476	1225
5_prime_UTR_variant	NA	NA	true	NA	true	false	false	amr	AC 3 - 5	400	1
5_prime_UTR_variant	NA	NA	true	NA	true	false	false	amr	Doubleton	220	3
5_prime_UTR_variant	NA	NA	true	NA	true	false	false	amr	Not found	0	0
5_prime_UTR_variant	NA	NA	true	NA	true	false	false	amr	Singleton	277	0
5_prime_UTR_variant	NA	NA	true	NA	true	false	false	asj	0.01% - 0.1%	36	0
5_prime_UTR_variant	NA	NA	true	NA	true	false	false	asj	0.1% - 1%	1747	38
5_prime_UTR_variant	NA	NA	true	NA	true	false	false	asj	1% - 10%	10830	186
5_prime_UTR_variant	NA	NA	true	NA	true	false	false	asj	10% - 95%	50555	5228
5_prime_UTR_variant	NA	NA	true	NA	true	false	false	asj	>95%	745	370
5_prime_UTR_variant	NA	NA	true	NA	true	false	false	asj	AC 3 - 5	128	6
5_prime_UTR_variant	NA	NA	true	NA	true	false	false	asj	Doubleton	90	3
5_prime_UTR_variant	NA	NA	true	NA	true	false	false	asj	Not found	0	0
5_prime_UTR_variant	NA	NA	true	NA	true	false	false	asj	Singleton	92	0
5_prime_UTR_variant	NA	NA	true	NA	true	false	false	eas	0.01% - 0.1%	210	6
5_prime_UTR_variant	NA	NA	true	NA	true	false	false	eas	0.1% - 1%	1918	38
5_prime_UTR_variant	NA	NA	true	NA	true	false	false	eas	1% - 10%	13184	299
5_prime_UTR_variant	NA	NA	true	NA	true	false	false	eas	10% - 95%	89718	12320
5_prime_UTR_variant	NA	NA	true	NA	true	false	false	eas	>95%	1411	671
5_prime_UTR_variant	NA	NA	true	NA	true	false	false	eas	AC 3 - 5	215	7
5_prime_UTR_variant	NA	NA	true	NA	true	false	false	eas	Doubleton	130	2
5_prime_UTR_variant	NA	NA	true	NA	true	false	false	eas	Not found	0	0
5_prime_UTR_variant	NA	NA	true	NA	true	false	false	eas	Singleton	191	0
5_prime_UTR_variant	NA	NA	true	NA	true	false	false	fin	0.01% - 0.1%	241	9
5_prime_UTR_variant	NA	NA	true	NA	true	false	false	fin	0.1% - 1%	2113	26
5_prime_UTR_variant	NA	NA	true	NA	true	false	false	fin	1% - 10%	20353	462
5_prime_UTR_variant	NA	NA	true	NA	true	false	false	fin	10% - 95%	94955	13647
5_prime_UTR_variant	NA	NA	true	NA	true	false	false	fin	>95%	5408	2703
5_prime_UTR_variant	NA	NA	true	NA	true	false	false	fin	AC 3 - 5	205	3
5_prime_UTR_variant	NA	NA	true	NA	true	false	false	fin	Doubleton	86	4
5_prime_UTR_variant	NA	NA	true	NA	true	false	false	fin	Not found	0	0
5_prime_UTR_variant	NA	NA	true	NA	true	false	false	fin	Singleton	146	0
5_prime_UTR_variant	NA	NA	true	NA	true	false	false	nfe	0.01% - 0.1%	2593	71
5_prime_UTR_variant	NA	NA	true	NA	true	false	false	nfe	0.1% - 1%	14109	238
5_prime_UTR_variant	NA	NA	true	NA	true	false	false	nfe	1% - 10%	98282	2376
5_prime_UTR_variant	NA	NA	true	NA	true	false	false	nfe	10% - 95%	458412	54691
5_prime_UTR_variant	NA	NA	true	NA	true	false	false	nfe	>95%	13615	6802
5_prime_UTR_variant	NA	NA	true	NA	true	false	false	nfe	AC 3 - 5	724	11
5_prime_UTR_variant	NA	NA	true	NA	true	false	false	nfe	AC 6 - 0.01%	159	0
5_prime_UTR_variant	NA	NA	true	NA	true	false	false	nfe	Doubleton	354	4
5_prime_UTR_variant	NA	NA	true	NA	true	false	false	nfe	Not found	0	0
5_prime_UTR_variant	NA	NA	true	NA	true	false	false	nfe	Singleton	581	0
5_prime_UTR_variant	NA	NA	true	NA	true	false	false	oth	0.1% - 1%	861	22
5_prime_UTR_variant	NA	NA	true	NA	true	false	false	oth	1% - 10%	6092	117
5_prime_UTR_variant	NA	NA	true	NA	true	false	false	oth	10% - 95%	29341	3197
5_prime_UTR_variant	NA	NA	true	NA	true	false	false	oth	>95%	580	290
5_prime_UTR_variant	NA	NA	true	NA	true	false	false	oth	AC 3 - 5	256	7
5_prime_UTR_variant	NA	NA	true	NA	true	false	false	oth	Doubleton	96	3
5_prime_UTR_variant	NA	NA	true	NA	true	false	false	oth	Not found	0	0
5_prime_UTR_variant	NA	NA	true	NA	true	false	false	oth	Singleton	186	0
5_prime_UTR_variant	NA	NA	true	NA	true	false	false	sas	0.01% - 0.1%	626	3
5_prime_UTR_variant	NA	NA	true	NA	true	false	false	sas	0.1% - 1%	5768	180
5_prime_UTR_variant	NA	NA	true	NA	true	false	false	sas	1% - 10%	31861	614
5_prime_UTR_variant	NA	NA	true	NA	true	false	false	sas	10% - 95%	149299	16423
5_prime_UTR_variant	NA	NA	true	NA	true	false	false	sas	>95%	2933	1465
5_prime_UTR_variant	NA	NA	true	NA	true	false	false	sas	AC 3 - 5	403	7
5_prime_UTR_variant	NA	NA	true	NA	true	false	false	sas	Doubleton	202	4
5_prime_UTR_variant	NA	NA	true	NA	true	false	false	sas	Not found	0	0
5_prime_UTR_variant	NA	NA	true	NA	true	false	false	sas	Singleton	353	0
5_prime_UTR_variant	NA	NA	true	NA	true	false	false	global	0.01% - 0.1%	9442	169
5_prime_UTR_variant	NA	NA	true	NA	true	false	false	global	0.1% - 1%	45036	1085
5_prime_UTR_variant	NA	NA	true	NA	true	false	false	global	1% - 10%	235579	6451
5_prime_UTR_variant	NA	NA	true	NA	true	false	false	global	10% - 95%	1113147	135947
5_prime_UTR_variant	NA	NA	true	NA	true	false	false	global	>95%	27761	13707
5_prime_UTR_variant	NA	NA	true	NA	true	false	false	global	AC 3 - 5	1180	12
5_prime_UTR_variant	NA	NA	true	NA	true	false	false	global	AC 6 - 0.01%	1350	11
5_prime_UTR_variant	NA	NA	true	NA	true	false	false	global	Doubleton	638	7
5_prime_UTR_variant	NA	NA	true	NA	true	false	false	global	Singleton	934	0
5_prime_UTR_variant	NA	NA	true	NA	true	false	true	afr	0.01% - 0.1%	17	0
5_prime_UTR_variant	NA	NA	true	NA	true	false	true	afr	0.1% - 1%	247	1
5_prime_UTR_variant	NA	NA	true	NA	true	false	true	afr	1% - 10%	499	5
5_prime_UTR_variant	NA	NA	true	NA	true	false	true	afr	10% - 95%	9375	744
5_prime_UTR_variant	NA	NA	true	NA	true	false	true	afr	AC 3 - 5	37	0
5_prime_UTR_variant	NA	NA	true	NA	true	false	true	afr	Doubleton	14	0
5_prime_UTR_variant	NA	NA	true	NA	true	false	true	afr	Not found	0	0
5_prime_UTR_variant	NA	NA	true	NA	true	false	true	afr	Singleton	14	0
5_prime_UTR_variant	NA	NA	true	NA	true	false	true	amr	0.01% - 0.1%	130	0
5_prime_UTR_variant	NA	NA	true	NA	true	false	true	amr	0.1% - 1%	244	2
5_prime_UTR_variant	NA	NA	true	NA	true	false	true	amr	1% - 10%	1587	6
5_prime_UTR_variant	NA	NA	true	NA	true	false	true	amr	10% - 95%	21944	5652
5_prime_UTR_variant	NA	NA	true	NA	true	false	true	amr	AC 3 - 5	44	0
5_prime_UTR_variant	NA	NA	true	NA	true	false	true	amr	Doubleton	16	0
5_prime_UTR_variant	NA	NA	true	NA	true	false	true	amr	Not found	0	0
5_prime_UTR_variant	NA	NA	true	NA	true	false	true	amr	Singleton	31	0
5_prime_UTR_variant	NA	NA	true	NA	true	false	true	asj	0.1% - 1%	112	0
5_prime_UTR_variant	NA	NA	true	NA	true	false	true	asj	1% - 10%	518	2
5_prime_UTR_variant	NA	NA	true	NA	true	false	true	asj	10% - 95%	6278	1852
5_prime_UTR_variant	NA	NA	true	NA	true	false	true	asj	AC 3 - 5	21	0
5_prime_UTR_variant	NA	NA	true	NA	true	false	true	asj	Doubleton	6	0
5_prime_UTR_variant	NA	NA	true	NA	true	false	true	asj	Not found	0	0
5_prime_UTR_variant	NA	NA	true	NA	true	false	true	asj	Singleton	8	0
5_prime_UTR_variant	NA	NA	true	NA	true	false	true	eas	0.01% - 0.1%	41	0
5_prime_UTR_variant	NA	NA	true	NA	true	false	true	eas	0.1% - 1%	292	1
5_prime_UTR_variant	NA	NA	true	NA	true	false	true	eas	1% - 10%	793	7
5_prime_UTR_variant	NA	NA	true	NA	true	false	true	eas	10% - 95%	8974	948
5_prime_UTR_variant	NA	NA	true	NA	true	false	true	eas	AC 3 - 5	15	0
5_prime_UTR_variant	NA	NA	true	NA	true	false	true	eas	Doubleton	10	0
5_prime_UTR_variant	NA	NA	true	NA	true	false	true	eas	Not found	0	0
5_prime_UTR_variant	NA	NA	true	NA	true	false	true	eas	Singleton	30	0
5_prime_UTR_variant	NA	NA	true	NA	true	false	true	fin	0.01% - 0.1%	39	0
5_prime_UTR_variant	NA	NA	true	NA	true	false	true	fin	0.1% - 1%	272	0
5_prime_UTR_variant	NA	NA	true	NA	true	false	true	fin	1% - 10%	1045	3
5_prime_UTR_variant	NA	NA	true	NA	true	false	true	fin	10% - 95%	15392	4167
5_prime_UTR_variant	NA	NA	true	NA	true	false	true	fin	AC 3 - 5	8	0
5_prime_UTR_variant	NA	NA	true	NA	true	false	true	fin	Doubleton	10	0
5_prime_UTR_variant	NA	NA	true	NA	true	false	true	fin	Not found	0	0
5_prime_UTR_variant	NA	NA	true	NA	true	false	true	fin	Singleton	10	0
5_prime_UTR_variant	NA	NA	true	NA	true	false	true	nfe	0.01% - 0.1%	357	0
5_prime_UTR_variant	NA	NA	true	NA	true	false	true	nfe	0.1% - 1%	1618	5
5_prime_UTR_variant	NA	NA	true	NA	true	false	true	nfe	1% - 10%	3876	5
5_prime_UTR_variant	NA	NA	true	NA	true	false	true	nfe	10% - 95%	87870	25241
5_prime_UTR_variant	NA	NA	true	NA	true	false	true	nfe	AC 3 - 5	64	0
5_prime_UTR_variant	NA	NA	true	NA	true	false	true	nfe	AC 6 - 0.01%	6	0
5_prime_UTR_variant	NA	NA	true	NA	true	false	true	nfe	Doubleton	44	0
5_prime_UTR_variant	NA	NA	true	NA	true	false	true	nfe	Not found	0	0
5_prime_UTR_variant	NA	NA	true	NA	true	false	true	nfe	Singleton	58	0
5_prime_UTR_variant	NA	NA	true	NA	true	false	true	oth	0.1% - 1%	53	1
5_prime_UTR_variant	NA	NA	true	NA	true	false	true	oth	1% - 10%	325	1
5_prime_UTR_variant	NA	NA	true	NA	true	false	true	oth	10% - 95%	4206	1073
5_prime_UTR_variant	NA	NA	true	NA	true	false	true	oth	AC 3 - 5	27	0
5_prime_UTR_variant	NA	NA	true	NA	true	false	true	oth	Doubleton	6	0
5_prime_UTR_variant	NA	NA	true	NA	true	false	true	oth	Not found	0	0
5_prime_UTR_variant	NA	NA	true	NA	true	false	true	oth	Singleton	13	0
5_prime_UTR_variant	NA	NA	true	NA	true	false	true	sas	0.01% - 0.1%	104	1
5_prime_UTR_variant	NA	NA	true	NA	true	false	true	sas	0.1% - 1%	298	4
5_prime_UTR_variant	NA	NA	true	NA	true	false	true	sas	1% - 10%	1513	27
5_prime_UTR_variant	NA	NA	true	NA	true	false	true	sas	10% - 95%	19609	5230
5_prime_UTR_variant	NA	NA	true	NA	true	false	true	sas	AC 3 - 5	50	1
5_prime_UTR_variant	NA	NA	true	NA	true	false	true	sas	Doubleton	18	2
5_prime_UTR_variant	NA	NA	true	NA	true	false	true	sas	Not found	0	0
5_prime_UTR_variant	NA	NA	true	NA	true	false	true	sas	Singleton	30	0
5_prime_UTR_variant	NA	NA	true	NA	true	false	true	global	0.01% - 0.1%	1085	3
5_prime_UTR_variant	NA	NA	true	NA	true	false	true	global	0.1% - 1%	2456	8
5_prime_UTR_variant	NA	NA	true	NA	true	false	true	global	1% - 10%	14555	329
5_prime_UTR_variant	NA	NA	true	NA	true	false	true	global	10% - 95%	169633	44637
5_prime_UTR_variant	NA	NA	true	NA	true	false	true	global	AC 3 - 5	105	1
5_prime_UTR_variant	NA	NA	true	NA	true	false	true	global	AC 6 - 0.01%	233	2
5_prime_UTR_variant	NA	NA	true	NA	true	false	true	global	Doubleton	62	1
5_prime_UTR_variant	NA	NA	true	NA	true	false	true	global	Singleton	89	0
5_prime_UTR_variant	NA	NA	true	NA	true	true	true	afr	Doubleton	2	0
5_prime_UTR_variant	NA	NA	true	NA	true	true	true	afr	Not found	0	0
5_prime_UTR_variant	NA	NA	true	NA	true	true	true	amr	0.1% - 1%	15	0
5_prime_UTR_variant	NA	NA	true	NA	true	true	true	amr	Not found	0	0
5_prime_UTR_variant	NA	NA	true	NA	true	true	true	asj	Not found	0	0
5_prime_UTR_variant	NA	NA	true	NA	true	true	true	asj	Singleton	1	0
5_prime_UTR_variant	NA	NA	true	NA	true	true	true	eas	AC 3 - 5	7	0
5_prime_UTR_variant	NA	NA	true	NA	true	true	true	fin	Not found	0	0
5_prime_UTR_variant	NA	NA	true	NA	true	true	true	nfe	0.01% - 0.1%	6	0
5_prime_UTR_variant	NA	NA	true	NA	true	true	true	nfe	Singleton	1	0
5_prime_UTR_variant	NA	NA	true	NA	true	true	true	oth	Doubleton	2	0
5_prime_UTR_variant	NA	NA	true	NA	true	true	true	oth	Not found	0	0
5_prime_UTR_variant	NA	NA	true	NA	true	true	true	sas	Not found	0	0
5_prime_UTR_variant	NA	NA	true	NA	true	true	true	global	0.01% - 0.1%	29	0
5_prime_UTR_variant	NA	NA	true	NA	true	true	true	global	AC 3 - 5	5	0
TF_binding_site_variant	NA	NA	false	NA	false	false	false	afr	AC 3 - 5	5	0
TF_binding_site_variant	NA	NA	false	NA	false	false	false	afr	Doubleton	2	0
TF_binding_site_variant	NA	NA	false	NA	false	false	false	afr	Not found	0	0
TF_binding_site_variant	NA	NA	false	NA	false	false	false	afr	Singleton	4	0
TF_binding_site_variant	NA	NA	false	NA	false	false	false	amr	0.01% - 0.1%	8	0
TF_binding_site_variant	NA	NA	false	NA	false	false	false	amr	0.1% - 1%	27	1
TF_binding_site_variant	NA	NA	false	NA	false	false	false	amr	AC 3 - 5	5	0
TF_binding_site_variant	NA	NA	false	NA	false	false	false	amr	Doubleton	4	0
TF_binding_site_variant	NA	NA	false	NA	false	false	false	amr	Not found	0	0
TF_binding_site_variant	NA	NA	false	NA	false	false	false	amr	Singleton	6	0
TF_binding_site_variant	NA	NA	false	NA	false	false	false	asj	0.1% - 1%	26	0
TF_binding_site_variant	NA	NA	false	NA	false	false	false	asj	Not found	0	0
TF_binding_site_variant	NA	NA	false	NA	false	false	false	eas	0.01% - 0.1%	7	0
TF_binding_site_variant	NA	NA	false	NA	false	false	false	eas	1% - 10%	163	3
TF_binding_site_variant	NA	NA	false	NA	false	false	false	eas	AC 3 - 5	3	0
TF_binding_site_variant	NA	NA	false	NA	false	false	false	eas	Doubleton	2	0
TF_binding_site_variant	NA	NA	false	NA	false	false	false	eas	Not found	0	0
TF_binding_site_variant	NA	NA	false	NA	false	false	false	eas	Singleton	4	0
TF_binding_site_variant	NA	NA	false	NA	false	false	false	fin	0.1% - 1%	69	0
TF_binding_site_variant	NA	NA	false	NA	false	false	false	fin	Doubleton	2	0
TF_binding_site_variant	NA	NA	false	NA	false	false	false	fin	Not found	0	0
TF_binding_site_variant	NA	NA	false	NA	false	false	false	nfe	0.1% - 1%	182	0
TF_binding_site_variant	NA	NA	false	NA	false	false	false	nfe	AC 3 - 5	11	0
TF_binding_site_variant	NA	NA	false	NA	false	false	false	nfe	AC 6 - 0.01%	11	0
TF_binding_site_variant	NA	NA	false	NA	false	false	false	nfe	Doubleton	4	0
TF_binding_site_variant	NA	NA	false	NA	false	false	false	nfe	Not found	0	0
TF_binding_site_variant	NA	NA	false	NA	false	false	false	nfe	Singleton	7	0
TF_binding_site_variant	NA	NA	false	NA	false	false	false	oth	0.1% - 1%	10	0
TF_binding_site_variant	NA	NA	false	NA	false	false	false	oth	AC 3 - 5	3	0
TF_binding_site_variant	NA	NA	false	NA	false	false	false	oth	Not found	0	0
TF_binding_site_variant	NA	NA	false	NA	false	false	false	sas	0.01% - 0.1%	7	0
TF_binding_site_variant	NA	NA	false	NA	false	false	false	sas	0.1% - 1%	31	1
TF_binding_site_variant	NA	NA	false	NA	false	false	false	sas	AC 3 - 5	4	0
TF_binding_site_variant	NA	NA	false	NA	false	false	false	sas	Doubleton	6	1
TF_binding_site_variant	NA	NA	false	NA	false	false	false	sas	Not found	0	0
TF_binding_site_variant	NA	NA	false	NA	false	false	false	sas	Singleton	6	0
TF_binding_site_variant	NA	NA	false	NA	false	false	false	global	0.01% - 0.1%	73	0
TF_binding_site_variant	NA	NA	false	NA	false	false	false	global	0.1% - 1%	455	5
TF_binding_site_variant	NA	NA	false	NA	false	false	false	global	AC 3 - 5	14	0
TF_binding_site_variant	NA	NA	false	NA	false	false	false	global	AC 6 - 0.01%	41	0
TF_binding_site_variant	NA	NA	false	NA	false	false	false	global	Doubleton	18	1
TF_binding_site_variant	NA	NA	false	NA	false	false	false	global	Singleton	18	0
TF_binding_site_variant	NA	NA	false	NA	false	true	false	afr	AC 3 - 5	4	0
TF_binding_site_variant	NA	NA	false	NA	false	true	false	amr	0.1% - 1%	50	0
TF_binding_site_variant	NA	NA	false	NA	false	true	false	asj	1% - 10%	34	0
TF_binding_site_variant	NA	NA	false	NA	false	true	false	eas	0.1% - 1%	9	0
TF_binding_site_variant	NA	NA	false	NA	false	true	false	fin	1% - 10%	29	0
TF_binding_site_variant	NA	NA	false	NA	false	true	false	nfe	1% - 10%	238	0
TF_binding_site_variant	NA	NA	false	NA	false	true	false	oth	0.1% - 1%	15	0
TF_binding_site_variant	NA	NA	false	NA	false	true	false	sas	0.1% - 1%	58	0
TF_binding_site_variant	NA	NA	false	NA	false	true	false	global	0.1% - 1%	437	0
coding_sequence_variant	LC	true	true	NA	false	false	false	afr	10% - 95%	3167	353
coding_sequence_variant	LC	true	true	NA	false	false	false	afr	>95%	9740	4870
coding_sequence_variant	LC	true	true	NA	false	false	false	afr	Not found	0	0
coding_sequence_variant	LC	true	true	NA	false	false	false	afr	Singleton	1	0
coding_sequence_variant	LC	true	true	NA	false	false	false	amr	10% - 95%	20744	6684
coding_sequence_variant	LC	true	true	NA	false	false	false	amr	>95%	25830	12915
coding_sequence_variant	LC	true	true	NA	false	false	false	amr	Doubleton	2	0
coding_sequence_variant	LC	true	true	NA	false	false	false	amr	Not found	0	0
coding_sequence_variant	LC	true	true	NA	false	false	false	amr	Singleton	2	0
coding_sequence_variant	LC	true	true	NA	false	false	false	asj	10% - 95%	4256	933
coding_sequence_variant	LC	true	true	NA	false	false	false	asj	>95%	8776	4388
coding_sequence_variant	LC	true	true	NA	false	false	false	asj	Doubleton	2	1
coding_sequence_variant	LC	true	true	NA	false	false	false	asj	Not found	0	0
coding_sequence_variant	LC	true	true	NA	false	false	false	eas	10% - 95%	13998	5592
coding_sequence_variant	LC	true	true	NA	false	false	false	eas	>95%	12408	6204
coding_sequence_variant	LC	true	true	NA	false	false	false	eas	AC 3 - 5	3	0
coding_sequence_variant	LC	true	true	NA	false	false	false	eas	Doubleton	2	1
coding_sequence_variant	LC	true	true	NA	false	false	false	eas	Not found	0	0
coding_sequence_variant	LC	true	true	NA	false	false	false	fin	10% - 95%	9180	2001
coding_sequence_variant	LC	true	true	NA	false	false	false	fin	>95%	17346	8673
coding_sequence_variant	LC	true	true	NA	false	false	false	fin	Not found	0	0
coding_sequence_variant	LC	true	true	NA	false	false	false	nfe	10% - 95%	38850	7001
coding_sequence_variant	LC	true	true	NA	false	false	false	nfe	>95%	68952	34476
coding_sequence_variant	LC	true	true	NA	false	false	false	nfe	AC 3 - 5	5	0
coding_sequence_variant	LC	true	true	NA	false	false	false	nfe	Doubleton	2	0
coding_sequence_variant	LC	true	true	NA	false	false	false	nfe	Not found	0	0
coding_sequence_variant	LC	true	true	NA	false	false	false	oth	10% - 95%	2375	504
coding_sequence_variant	LC	true	true	NA	false	false	false	oth	>95%	4650	2325
coding_sequence_variant	LC	true	true	NA	false	false	false	oth	Not found	0	0
coding_sequence_variant	LC	true	true	NA	false	false	false	sas	10% - 95%	11210	2239
coding_sequence_variant	LC	true	true	NA	false	false	false	sas	>95%	23398	11699
coding_sequence_variant	LC	true	true	NA	false	false	false	sas	AC 3 - 5	4	0
coding_sequence_variant	LC	true	true	NA	false	false	false	sas	Doubleton	2	0
coding_sequence_variant	LC	true	true	NA	false	false	false	sas	Not found	0	0
coding_sequence_variant	LC	true	true	NA	false	false	false	sas	Singleton	1	0
coding_sequence_variant	LC	true	true	NA	false	false	false	global	1% - 10%	7	0
coding_sequence_variant	LC	true	true	NA	false	false	false	global	10% - 95%	103780	25307
coding_sequence_variant	LC	true	true	NA	false	false	false	global	>95%	171100	85550
coding_sequence_variant	LC	true	true	NA	false	false	false	global	AC 3 - 5	11	2
coding_sequence_variant	LC	true	true	NA	false	false	false	global	Doubleton	8	0
coding_sequence_variant	LC	true	true	NA	false	false	true	afr	Not found	0	0
coding_sequence_variant	LC	true	true	NA	false	false	true	amr	Not found	0	0
coding_sequence_variant	LC	true	true	NA	false	false	true	asj	Not found	0	0
coding_sequence_variant	LC	true	true	NA	false	false	true	eas	AC 3 - 5	3	0
coding_sequence_variant	LC	true	true	NA	false	false	true	eas	Not found	0	0
coding_sequence_variant	LC	true	true	NA	false	false	true	eas	Singleton	1	0
coding_sequence_variant	LC	true	true	NA	false	false	true	fin	Not found	0	0
coding_sequence_variant	LC	true	true	NA	false	false	true	nfe	Doubleton	2	0
coding_sequence_variant	LC	true	true	NA	false	false	true	nfe	Not found	0	0
coding_sequence_variant	LC	true	true	NA	false	false	true	nfe	Singleton	1	0
coding_sequence_variant	LC	true	true	NA	false	false	true	oth	Not found	0	0
coding_sequence_variant	LC	true	true	NA	false	false	true	sas	Not found	0	0
coding_sequence_variant	LC	true	true	NA	false	false	true	global	AC 3 - 5	5	0
coding_sequence_variant	LC	true	true	NA	false	false	true	global	Singleton	2	0
coding_sequence_variant	NA	NA	false	NA	false	false	false	afr	1% - 10%	396	6
coding_sequence_variant	NA	NA	false	NA	false	false	false	afr	Not found	0	0
coding_sequence_variant	NA	NA	false	NA	false	false	false	afr	Singleton	5	0
coding_sequence_variant	NA	NA	false	NA	false	false	false	amr	1% - 10%	939	25
coding_sequence_variant	NA	NA	false	NA	false	false	false	amr	AC 3 - 5	4	0
coding_sequence_variant	NA	NA	false	NA	false	false	false	amr	Doubleton	2	0
coding_sequence_variant	NA	NA	false	NA	false	false	false	amr	Not found	0	0
coding_sequence_variant	NA	NA	false	NA	false	false	false	amr	Singleton	6	0
coding_sequence_variant	NA	NA	false	NA	false	false	false	asj	0.1% - 1%	10	0
coding_sequence_variant	NA	NA	false	NA	false	false	false	asj	Not found	0	0
coding_sequence_variant	NA	NA	false	NA	false	false	false	asj	Singleton	1	0
coding_sequence_variant	NA	NA	false	NA	false	false	false	eas	1% - 10%	998	25
coding_sequence_variant	NA	NA	false	NA	false	false	false	eas	Not found	0	0
coding_sequence_variant	NA	NA	false	NA	false	false	false	eas	Singleton	4	0
coding_sequence_variant	NA	NA	false	NA	false	false	false	fin	0.1% - 1%	90	0
coding_sequence_variant	NA	NA	false	NA	false	false	false	fin	Not found	0	0
coding_sequence_variant	NA	NA	false	NA	false	false	false	fin	Singleton	1	0
coding_sequence_variant	NA	NA	false	NA	false	false	false	nfe	0.01% - 0.1%	39	0
coding_sequence_variant	NA	NA	false	NA	false	false	false	nfe	0.1% - 1%	280	1
coding_sequence_variant	NA	NA	false	NA	false	false	false	nfe	AC 3 - 5	3	0
coding_sequence_variant	NA	NA	false	NA	false	false	false	nfe	Doubleton	4	0
coding_sequence_variant	NA	NA	false	NA	false	false	false	nfe	Not found	0	0
coding_sequence_variant	NA	NA	false	NA	false	false	false	nfe	Singleton	19	0
coding_sequence_variant	NA	NA	false	NA	false	false	false	oth	0.1% - 1%	6	0
coding_sequence_variant	NA	NA	false	NA	false	false	false	oth	1% - 10%	77	1
coding_sequence_variant	NA	NA	false	NA	false	false	false	oth	Doubleton	2	0
coding_sequence_variant	NA	NA	false	NA	false	false	false	oth	Not found	0	0
coding_sequence_variant	NA	NA	false	NA	false	false	false	oth	Singleton	3	0
coding_sequence_variant	NA	NA	false	NA	false	false	false	sas	1% - 10%	677	11
coding_sequence_variant	NA	NA	false	NA	false	false	false	sas	AC 3 - 5	9	0
coding_sequence_variant	NA	NA	false	NA	false	false	false	sas	Not found	0	0
coding_sequence_variant	NA	NA	false	NA	false	false	false	sas	Singleton	5	0
coding_sequence_variant	NA	NA	false	NA	false	false	false	global	0.01% - 0.1%	42	0
coding_sequence_variant	NA	NA	false	NA	false	false	false	global	1% - 10%	3467	69
coding_sequence_variant	NA	NA	false	NA	false	false	false	global	AC 3 - 5	8	0
coding_sequence_variant	NA	NA	false	NA	false	false	false	global	AC 6 - 0.01%	17	0
coding_sequence_variant	NA	NA	false	NA	false	false	false	global	Doubleton	8	0
coding_sequence_variant	NA	NA	false	NA	false	false	false	global	Singleton	38	0
coding_sequence_variant	NA	NA	false	NA	false	false	true	afr	0.1% - 1%	85	1
coding_sequence_variant	NA	NA	false	NA	false	false	true	afr	Doubleton	2	0
coding_sequence_variant	NA	NA	false	NA	false	false	true	afr	Not found	0	0
coding_sequence_variant	NA	NA	false	NA	false	false	true	amr	0.01% - 0.1%	27	0
coding_sequence_variant	NA	NA	false	NA	false	false	true	amr	AC 3 - 5	6	0
coding_sequence_variant	NA	NA	false	NA	false	false	true	amr	Not found	0	0
coding_sequence_variant	NA	NA	false	NA	false	false	true	amr	Singleton	1	0
coding_sequence_variant	NA	NA	false	NA	false	false	true	asj	0.01% - 0.1%	7	0
coding_sequence_variant	NA	NA	false	NA	false	false	true	asj	Not found	0	0
coding_sequence_variant	NA	NA	false	NA	false	false	true	asj	Singleton	2	0
coding_sequence_variant	NA	NA	false	NA	false	false	true	eas	0.01% - 0.1%	7	0
coding_sequence_variant	NA	NA	false	NA	false	false	true	eas	Not found	0	0
coding_sequence_variant	NA	NA	false	NA	false	false	true	eas	Singleton	2	0
coding_sequence_variant	NA	NA	false	NA	false	false	true	fin	0.01% - 0.1%	7	0
coding_sequence_variant	NA	NA	false	NA	false	false	true	fin	Not found	0	0
coding_sequence_variant	NA	NA	false	NA	false	false	true	nfe	0.1% - 1%	184	0
coding_sequence_variant	NA	NA	false	NA	false	false	true	nfe	Doubleton	2	1
coding_sequence_variant	NA	NA	false	NA	false	false	true	nfe	Not found	0	0
coding_sequence_variant	NA	NA	false	NA	false	false	true	nfe	Singleton	10	0
coding_sequence_variant	NA	NA	false	NA	false	false	true	oth	0.1% - 1%	6	0
coding_sequence_variant	NA	NA	false	NA	false	false	true	oth	Not found	0	0
coding_sequence_variant	NA	NA	false	NA	false	false	true	oth	Singleton	2	0
coding_sequence_variant	NA	NA	false	NA	false	false	true	sas	0.01% - 0.1%	13	1
coding_sequence_variant	NA	NA	false	NA	false	false	true	sas	AC 3 - 5	5	0
coding_sequence_variant	NA	NA	false	NA	false	false	true	sas	Not found	0	0
coding_sequence_variant	NA	NA	false	NA	false	false	true	sas	Singleton	1	0
coding_sequence_variant	NA	NA	false	NA	false	false	true	global	0.1% - 1%	315	1
coding_sequence_variant	NA	NA	false	NA	false	false	true	global	AC 3 - 5	6	0
coding_sequence_variant	NA	NA	false	NA	false	false	true	global	AC 6 - 0.01%	28	1
coding_sequence_variant	NA	NA	false	NA	false	false	true	global	Doubleton	6	1
coding_sequence_variant	NA	NA	false	NA	false	false	true	global	Singleton	14	0
coding_sequence_variant	NA	NA	false	NA	false	true	true	afr	Not found	0	0
coding_sequence_variant	NA	NA	false	NA	false	true	true	afr	Singleton	1	0
coding_sequence_variant	NA	NA	false	NA	false	true	true	amr	Not found	0	0
coding_sequence_variant	NA	NA	false	NA	false	true	true	amr	Singleton	3	0
coding_sequence_variant	NA	NA	false	NA	false	true	true	asj	Not found	0	0
coding_sequence_variant	NA	NA	false	NA	false	true	true	asj	Singleton	1	0
coding_sequence_variant	NA	NA	false	NA	false	true	true	eas	Doubleton	2	0
coding_sequence_variant	NA	NA	false	NA	false	true	true	eas	Not found	0	0
coding_sequence_variant	NA	NA	false	NA	false	true	true	eas	Singleton	3	0
coding_sequence_variant	NA	NA	false	NA	false	true	true	fin	Not found	0	0
coding_sequence_variant	NA	NA	false	NA	false	true	true	fin	Singleton	1	0
coding_sequence_variant	NA	NA	false	NA	false	true	true	nfe	Not found	0	0
coding_sequence_variant	NA	NA	false	NA	false	true	true	nfe	Singleton	3	0
coding_sequence_variant	NA	NA	false	NA	false	true	true	oth	Not found	0	0
coding_sequence_variant	NA	NA	false	NA	false	true	true	sas	Not found	0	0
coding_sequence_variant	NA	NA	false	NA	false	true	true	global	AC 3 - 5	3	0
coding_sequence_variant	NA	NA	false	NA	false	true	true	global	Doubleton	2	0
coding_sequence_variant	NA	NA	false	NA	false	true	true	global	Singleton	9	0
coding_sequence_variant	NA	NA	true	false	false	false	false	afr	1% - 10%	266	2
coding_sequence_variant	NA	NA	true	false	false	false	false	amr	0.1% - 1%	170	1
coding_sequence_variant	NA	NA	true	false	false	false	false	asj	0.1% - 1%	57	0
coding_sequence_variant	NA	NA	true	false	false	false	false	eas	0.1% - 1%	77	0
coding_sequence_variant	NA	NA	true	false	false	false	false	fin	1% - 10%	430	3
coding_sequence_variant	NA	NA	true	false	false	false	false	nfe	1% - 10%	1653	7
coding_sequence_variant	NA	NA	true	false	false	false	false	oth	1% - 10%	83	0
coding_sequence_variant	NA	NA	true	false	false	false	false	sas	1% - 10%	313	8
coding_sequence_variant	NA	NA	true	false	false	false	false	global	1% - 10%	3049	21
coding_sequence_variant	NA	NA	true	NA	false	false	false	afr	0.01% - 0.1%	85	0
coding_sequence_variant	NA	NA	true	NA	false	false	false	afr	0.1% - 1%	339	1
coding_sequence_variant	NA	NA	true	NA	false	false	false	afr	1% - 10%	2007	42
coding_sequence_variant	NA	NA	true	NA	false	false	false	afr	10% - 95%	19136	7316
coding_sequence_variant	NA	NA	true	NA	false	false	false	afr	>95%	69235	34617
coding_sequence_variant	NA	NA	true	NA	false	false	false	afr	AC 3 - 5	33	0
coding_sequence_variant	NA	NA	true	NA	false	false	false	afr	Doubleton	32	1
coding_sequence_variant	NA	NA	true	NA	false	false	false	afr	Not found	0	0
coding_sequence_variant	NA	NA	true	NA	false	false	false	afr	Singleton	66	0
coding_sequence_variant	NA	NA	true	NA	false	false	false	amr	0.01% - 0.1%	175	0
coding_sequence_variant	NA	NA	true	NA	false	false	false	amr	0.1% - 1%	413	1
coding_sequence_variant	NA	NA	true	NA	false	false	false	amr	1% - 10%	1248	24
coding_sequence_variant	NA	NA	true	NA	false	false	false	amr	10% - 95%	74682	26168
coding_sequence_variant	NA	NA	true	NA	false	false	false	amr	>95%	177894	88947
coding_sequence_variant	NA	NA	true	NA	false	false	false	amr	AC 3 - 5	92	0
coding_sequence_variant	NA	NA	true	NA	false	false	false	amr	Doubleton	46	0
coding_sequence_variant	NA	NA	true	NA	false	false	false	amr	Not found	0	0
coding_sequence_variant	NA	NA	true	NA	false	false	false	amr	Singleton	82	0
coding_sequence_variant	NA	NA	true	NA	false	false	false	asj	0.01% - 0.1%	7	0
coding_sequence_variant	NA	NA	true	NA	false	false	false	asj	0.1% - 1%	167	0
coding_sequence_variant	NA	NA	true	NA	false	false	false	asj	1% - 10%	1189	22
coding_sequence_variant	NA	NA	true	NA	false	false	false	asj	10% - 95%	15556	3965
coding_sequence_variant	NA	NA	true	NA	false	false	false	asj	>95%	54246	27123
coding_sequence_variant	NA	NA	true	NA	false	false	false	asj	AC 3 - 5	4	0
coding_sequence_variant	NA	NA	true	NA	false	false	false	asj	Not found	0	0
coding_sequence_variant	NA	NA	true	NA	false	false	false	asj	Singleton	10	0
coding_sequence_variant	NA	NA	true	NA	false	false	false	eas	0.01% - 0.1%	88	0
coding_sequence_variant	NA	NA	true	NA	false	false	false	eas	0.1% - 1%	122	1
coding_sequence_variant	NA	NA	true	NA	false	false	false	eas	10% - 95%	25239	7628
coding_sequence_variant	NA	NA	true	NA	false	false	false	eas	>95%	104498	52228
coding_sequence_variant	NA	NA	true	NA	false	false	false	eas	AC 3 - 5	56	0
coding_sequence_variant	NA	NA	true	NA	false	false	false	eas	Doubleton	22	0
coding_sequence_variant	NA	NA	true	NA	false	false	false	eas	Not found	0	0
coding_sequence_variant	NA	NA	true	NA	false	false	false	eas	Singleton	60	0
coding_sequence_variant	NA	NA	true	NA	false	false	false	fin	0.01% - 0.1%	61	0
coding_sequence_variant	NA	NA	true	NA	false	false	false	fin	0.1% - 1%	207	1
coding_sequence_variant	NA	NA	true	NA	false	false	false	fin	1% - 10%	1339	34
coding_sequence_variant	NA	NA	true	NA	false	false	false	fin	10% - 95%	24226	6075
coding_sequence_variant	NA	NA	true	NA	false	false	false	fin	>95%	100203	50100
coding_sequence_variant	NA	NA	true	NA	false	false	false	fin	AC 3 - 5	6	0
coding_sequence_variant	NA	NA	true	NA	false	false	false	fin	Doubleton	10	0
coding_sequence_variant	NA	NA	true	NA	false	false	false	fin	Not found	0	0
coding_sequence_variant	NA	NA	true	NA	false	false	false	fin	Singleton	25	0
coding_sequence_variant	NA	NA	true	NA	false	false	false	nfe	0.01% - 0.1%	463	0
coding_sequence_variant	NA	NA	true	NA	false	false	false	nfe	0.1% - 1%	1018	1
coding_sequence_variant	NA	NA	true	NA	false	false	false	nfe	1% - 10%	8105	209
coding_sequence_variant	NA	NA	true	NA	false	false	false	nfe	10% - 95%	149626	36655
coding_sequence_variant	NA	NA	true	NA	false	false	false	nfe	>95%	540699	270344
coding_sequence_variant	NA	NA	true	NA	false	false	false	nfe	AC 3 - 5	138	0
coding_sequence_variant	NA	NA	true	NA	false	false	false	nfe	AC 6 - 0.01%	120	0
coding_sequence_variant	NA	NA	true	NA	false	false	false	nfe	Doubleton	114	1
coding_sequence_variant	NA	NA	true	NA	false	false	false	nfe	Not found	0	0
coding_sequence_variant	NA	NA	true	NA	false	false	false	nfe	Singleton	253	0
coding_sequence_variant	NA	NA	true	NA	false	false	false	oth	0.1% - 1%	81	0
coding_sequence_variant	NA	NA	true	NA	false	false	false	oth	1% - 10%	376	11
coding_sequence_variant	NA	NA	true	NA	false	false	false	oth	10% - 95%	9574	2542
coding_sequence_variant	NA	NA	true	NA	false	false	false	oth	>95%	30808	15404
coding_sequence_variant	NA	NA	true	NA	false	false	false	oth	AC 3 - 5	14	0
coding_sequence_variant	NA	NA	true	NA	false	false	false	oth	Doubleton	18	0
coding_sequence_variant	NA	NA	true	NA	false	false	false	oth	Not found	0	0
coding_sequence_variant	NA	NA	true	NA	false	false	false	oth	Singleton	39	0
coding_sequence_variant	NA	NA	true	NA	false	false	false	sas	0.01% - 0.1%	171	1
coding_sequence_variant	NA	NA	true	NA	false	false	false	sas	0.1% - 1%	298	1
coding_sequence_variant	NA	NA	true	NA	false	false	false	sas	1% - 10%	1353	20
coding_sequence_variant	NA	NA	true	NA	false	false	false	sas	10% - 95%	57764	17088
coding_sequence_variant	NA	NA	true	NA	false	false	false	sas	>95%	159714	79855
coding_sequence_variant	NA	NA	true	NA	false	false	false	sas	AC 3 - 5	58	2
coding_sequence_variant	NA	NA	true	NA	false	false	false	sas	Doubleton	54	0
coding_sequence_variant	NA	NA	true	NA	false	false	false	sas	Not found	0	0
coding_sequence_variant	NA	NA	true	NA	false	false	false	sas	Singleton	119	0
coding_sequence_variant	NA	NA	true	NA	false	false	false	global	0.01% - 0.1%	1605	4
coding_sequence_variant	NA	NA	true	NA	false	false	false	global	0.1% - 1%	2480	16
coding_sequence_variant	NA	NA	true	NA	false	false	false	global	1% - 10%	14054	325
coding_sequence_variant	NA	NA	true	NA	false	false	false	global	10% - 95%	393803	116015
coding_sequence_variant	NA	NA	true	NA	false	false	false	global	>95%	1220151	610064
coding_sequence_variant	NA	NA	true	NA	false	false	false	global	AC 3 - 5	338	2
coding_sequence_variant	NA	NA	true	NA	false	false	false	global	AC 6 - 0.01%	727	0
coding_sequence_variant	NA	NA	true	NA	false	false	false	global	Doubleton	226	2
coding_sequence_variant	NA	NA	true	NA	false	false	false	global	Singleton	499	0
coding_sequence_variant	NA	NA	true	NA	false	false	true	afr	0.01% - 0.1%	19	0
coding_sequence_variant	NA	NA	true	NA	false	false	true	afr	0.1% - 1%	150	2
coding_sequence_variant	NA	NA	true	NA	false	false	true	afr	1% - 10%	264	4
coding_sequence_variant	NA	NA	true	NA	false	false	true	afr	10% - 95%	4082	1685
coding_sequence_variant	NA	NA	true	NA	false	false	true	afr	>95%	26462	13216
coding_sequence_variant	NA	NA	true	NA	false	false	true	afr	AC 3 - 5	16	3
coding_sequence_variant	NA	NA	true	NA	false	false	true	afr	Doubleton	10	0
coding_sequence_variant	NA	NA	true	NA	false	false	true	afr	Not found	0	0
coding_sequence_variant	NA	NA	true	NA	false	false	true	afr	Singleton	14	0
coding_sequence_variant	NA	NA	true	NA	false	false	true	amr	0.01% - 0.1%	77	0
coding_sequence_variant	NA	NA	true	NA	false	false	true	amr	0.1% - 1%	64	0
coding_sequence_variant	NA	NA	true	NA	false	false	true	amr	1% - 10%	38	6
coding_sequence_variant	NA	NA	true	NA	false	false	true	amr	10% - 95%	7244	2883
coding_sequence_variant	NA	NA	true	NA	false	false	true	amr	>95%	66075	32902
coding_sequence_variant	NA	NA	true	NA	false	false	true	amr	Doubleton	18	1
coding_sequence_variant	NA	NA	true	NA	false	false	true	amr	Not found	0	0
coding_sequence_variant	NA	NA	true	NA	false	false	true	amr	Singleton	13	0
coding_sequence_variant	NA	NA	true	NA	false	false	true	asj	10% - 95%	1157	463
coding_sequence_variant	NA	NA	true	NA	false	false	true	asj	>95%	20674	10199
coding_sequence_variant	NA	NA	true	NA	false	false	true	asj	Not found	0	0
coding_sequence_variant	NA	NA	true	NA	false	false	true	asj	Singleton	3	0
coding_sequence_variant	NA	NA	true	NA	false	false	true	eas	0.01% - 0.1%	6	0
coding_sequence_variant	NA	NA	true	NA	false	false	true	eas	0.1% - 1%	269	1
coding_sequence_variant	NA	NA	true	NA	false	false	true	eas	1% - 10%	51	0
coding_sequence_variant	NA	NA	true	NA	false	false	true	eas	10% - 95%	6	3
coding_sequence_variant	NA	NA	true	NA	false	false	true	eas	>95%	37579	18189
coding_sequence_variant	NA	NA	true	NA	false	false	true	eas	AC 3 - 5	21	0
coding_sequence_variant	NA	NA	true	NA	false	false	true	eas	Doubleton	8	0
coding_sequence_variant	NA	NA	true	NA	false	false	true	eas	Not found	0	0
coding_sequence_variant	NA	NA	true	NA	false	false	true	eas	Singleton	13	0
coding_sequence_variant	NA	NA	true	NA	false	false	true	fin	>95%	48545	23086
coding_sequence_variant	NA	NA	true	NA	false	false	true	fin	AC 3 - 5	3	0
coding_sequence_variant	NA	NA	true	NA	false	false	true	fin	Not found	0	0
coding_sequence_variant	NA	NA	true	NA	false	false	true	fin	Singleton	8	0
coding_sequence_variant	NA	NA	true	NA	false	false	true	nfe	0.01% - 0.1%	205	1
coding_sequence_variant	NA	NA	true	NA	false	false	true	nfe	0.1% - 1%	56	6
coding_sequence_variant	NA	NA	true	NA	false	false	true	nfe	10% - 95%	17810	6850
coding_sequence_variant	NA	NA	true	NA	false	false	true	nfe	>95%	207594	103024
coding_sequence_variant	NA	NA	true	NA	false	false	true	nfe	AC 3 - 5	24	0
coding_sequence_variant	NA	NA	true	NA	false	false	true	nfe	AC 6 - 0.01%	20	0
coding_sequence_variant	NA	NA	true	NA	false	false	true	nfe	Doubleton	28	0
coding_sequence_variant	NA	NA	true	NA	false	false	true	nfe	Not found	0	0
coding_sequence_variant	NA	NA	true	NA	false	false	true	nfe	Singleton	38	0
coding_sequence_variant	NA	NA	true	NA	false	false	true	oth	0.1% - 1%	20	0
coding_sequence_variant	NA	NA	true	NA	false	false	true	oth	10% - 95%	1391	531
coding_sequence_variant	NA	NA	true	NA	false	false	true	oth	>95%	11638	5781
coding_sequence_variant	NA	NA	true	NA	false	false	true	oth	AC 3 - 5	3	0
coding_sequence_variant	NA	NA	true	NA	false	false	true	oth	Doubleton	4	1
coding_sequence_variant	NA	NA	true	NA	false	false	true	oth	Not found	0	0
coding_sequence_variant	NA	NA	true	NA	false	false	true	oth	Singleton	11	0
coding_sequence_variant	NA	NA	true	NA	false	false	true	sas	0.01% - 0.1%	20	0
coding_sequence_variant	NA	NA	true	NA	false	false	true	sas	0.1% - 1%	33	0
coding_sequence_variant	NA	NA	true	NA	false	false	true	sas	1% - 10%	267	5
coding_sequence_variant	NA	NA	true	NA	false	false	true	sas	10% - 95%	3619	1235
coding_sequence_variant	NA	NA	true	NA	false	false	true	sas	>95%	57542	28172
coding_sequence_variant	NA	NA	true	NA	false	false	true	sas	AC 3 - 5	24	2
coding_sequence_variant	NA	NA	true	NA	false	false	true	sas	Doubleton	8	0
coding_sequence_variant	NA	NA	true	NA	false	false	true	sas	Not found	0	0
coding_sequence_variant	NA	NA	true	NA	false	false	true	sas	Singleton	25	0
coding_sequence_variant	NA	NA	true	NA	false	false	true	global	0.01% - 0.1%	635	1
coding_sequence_variant	NA	NA	true	NA	false	false	true	global	0.1% - 1%	788	21
coding_sequence_variant	NA	NA	true	NA	false	false	true	global	1% - 10%	93	5
coding_sequence_variant	NA	NA	true	NA	false	false	true	global	10% - 95%	48171	18386
coding_sequence_variant	NA	NA	true	NA	false	false	true	global	>95%	463263	229836
coding_sequence_variant	NA	NA	true	NA	false	false	true	global	AC 3 - 5	66	0
coding_sequence_variant	NA	NA	true	NA	false	false	true	global	AC 6 - 0.01%	120	2
coding_sequence_variant	NA	NA	true	NA	false	false	true	global	Doubleton	48	0
coding_sequence_variant	NA	NA	true	NA	false	false	true	global	Singleton	85	0
coding_sequence_variant	NA	NA	true	NA	false	true	false	afr	Singleton	1	0
coding_sequence_variant	NA	NA	true	NA	false	true	false	amr	Singleton	1	0
coding_sequence_variant	NA	NA	true	NA	false	true	false	asj	Not found	0	0
coding_sequence_variant	NA	NA	true	NA	false	true	false	eas	Not found	0	0
coding_sequence_variant	NA	NA	true	NA	false	true	false	fin	Not found	0	0
coding_sequence_variant	NA	NA	true	NA	false	true	false	nfe	Not found	0	0
coding_sequence_variant	NA	NA	true	NA	false	true	false	oth	Not found	0	0
coding_sequence_variant	NA	NA	true	NA	false	true	false	sas	Not found	0	0
coding_sequence_variant	NA	NA	true	NA	false	true	false	global	Doubleton	2	0
coding_sequence_variant	NA	NA	true	NA	false	true	true	afr	Doubleton	2	0
coding_sequence_variant	NA	NA	true	NA	false	true	true	afr	Not found	0	0
coding_sequence_variant	NA	NA	true	NA	false	true	true	afr	Singleton	1	0
coding_sequence_variant	NA	NA	true	NA	false	true	true	amr	AC 3 - 5	5	0
coding_sequence_variant	NA	NA	true	NA	false	true	true	amr	Not found	0	0
coding_sequence_variant	NA	NA	true	NA	false	true	true	asj	Doubleton	2	0
coding_sequence_variant	NA	NA	true	NA	false	true	true	asj	Not found	0	0
coding_sequence_variant	NA	NA	true	NA	false	true	true	asj	Singleton	1	0
coding_sequence_variant	NA	NA	true	NA	false	true	true	eas	0.1% - 1%	6	0
coding_sequence_variant	NA	NA	true	NA	false	true	true	eas	Not found	0	0
coding_sequence_variant	NA	NA	true	NA	false	true	true	eas	Singleton	1	0
coding_sequence_variant	NA	NA	true	NA	false	true	true	fin	Doubleton	2	0
coding_sequence_variant	NA	NA	true	NA	false	true	true	fin	Not found	0	0
coding_sequence_variant	NA	NA	true	NA	false	true	true	nfe	0.1% - 1%	26	0
coding_sequence_variant	NA	NA	true	NA	false	true	true	nfe	AC 3 - 5	3	0
coding_sequence_variant	NA	NA	true	NA	false	true	true	nfe	Not found	0	0
coding_sequence_variant	NA	NA	true	NA	false	true	true	nfe	Singleton	3	0
coding_sequence_variant	NA	NA	true	NA	false	true	true	oth	Not found	0	0
coding_sequence_variant	NA	NA	true	NA	false	true	true	oth	Singleton	1	0
coding_sequence_variant	NA	NA	true	NA	false	true	true	sas	0.1% - 1%	6	0
coding_sequence_variant	NA	NA	true	NA	false	true	true	sas	Doubleton	2	0
coding_sequence_variant	NA	NA	true	NA	false	true	true	sas	Not found	0	0
coding_sequence_variant	NA	NA	true	NA	false	true	true	global	0.01% - 0.1%	11	0
coding_sequence_variant	NA	NA	true	NA	false	true	true	global	0.1% - 1%	41	0
coding_sequence_variant	NA	NA	true	NA	false	true	true	global	AC 3 - 5	5	0
coding_sequence_variant	NA	NA	true	NA	false	true	true	global	Singleton	4	0
coding_sequence_variant	NA	NA	true	NA	true	false	false	afr	Not found	0	0
coding_sequence_variant	NA	NA	true	NA	true	false	false	afr	Singleton	1	0
coding_sequence_variant	NA	NA	true	NA	true	false	false	amr	0.01% - 0.1%	6	0
coding_sequence_variant	NA	NA	true	NA	true	false	false	amr	Not found	0	0
coding_sequence_variant	NA	NA	true	NA	true	false	false	amr	Singleton	1	0
coding_sequence_variant	NA	NA	true	NA	true	false	false	asj	Not found	0	0
coding_sequence_variant	NA	NA	true	NA	true	false	false	asj	Singleton	1	0
coding_sequence_variant	NA	NA	true	NA	true	false	false	eas	Doubleton	2	0
coding_sequence_variant	NA	NA	true	NA	true	false	false	eas	Not found	0	0
coding_sequence_variant	NA	NA	true	NA	true	false	false	fin	Not found	0	0
coding_sequence_variant	NA	NA	true	NA	true	false	false	nfe	AC 3 - 5	4	0
coding_sequence_variant	NA	NA	true	NA	true	false	false	nfe	Not found	0	0
coding_sequence_variant	NA	NA	true	NA	true	false	false	nfe	Singleton	2	0
coding_sequence_variant	NA	NA	true	NA	true	false	false	oth	Not found	0	0
coding_sequence_variant	NA	NA	true	NA	true	false	false	oth	Singleton	1	0
coding_sequence_variant	NA	NA	true	NA	true	false	false	sas	Not found	0	0
coding_sequence_variant	NA	NA	true	NA	true	false	false	sas	Singleton	1	0
coding_sequence_variant	NA	NA	true	NA	true	false	false	global	AC 6 - 0.01%	15	0
coding_sequence_variant	NA	NA	true	NA	true	false	false	global	Doubleton	2	0
coding_sequence_variant	NA	NA	true	NA	true	false	false	global	Singleton	2	0
coding_sequence_variant	NA	NA	true	NA	true	true	true	afr	0.1% - 1%	11	0
coding_sequence_variant	NA	NA	true	NA	true	true	true	afr	Not found	0	0
coding_sequence_variant	NA	NA	true	NA	true	true	true	afr	Singleton	1	0
coding_sequence_variant	NA	NA	true	NA	true	true	true	amr	0.1% - 1%	82	1
coding_sequence_variant	NA	NA	true	NA	true	true	true	amr	Doubleton	2	0
coding_sequence_variant	NA	NA	true	NA	true	true	true	amr	Singleton	1	0
coding_sequence_variant	NA	NA	true	NA	true	true	true	asj	0.1% - 1%	14	0
coding_sequence_variant	NA	NA	true	NA	true	true	true	asj	Not found	0	0
coding_sequence_variant	NA	NA	true	NA	true	true	true	eas	0.1% - 1%	11	0
coding_sequence_variant	NA	NA	true	NA	true	true	true	eas	Not found	0	0
coding_sequence_variant	NA	NA	true	NA	true	true	true	eas	Singleton	1	0
coding_sequence_variant	NA	NA	true	NA	true	true	true	fin	0.01% - 0.1%	6	0
coding_sequence_variant	NA	NA	true	NA	true	true	true	fin	0.1% - 1%	26	0
coding_sequence_variant	NA	NA	true	NA	true	true	true	fin	Singleton	1	0
coding_sequence_variant	NA	NA	true	NA	true	true	true	nfe	0.01% - 0.1%	13	0
coding_sequence_variant	NA	NA	true	NA	true	true	true	nfe	0.1% - 1%	157	3
coding_sequence_variant	NA	NA	true	NA	true	true	true	nfe	Doubleton	2	0
coding_sequence_variant	NA	NA	true	NA	true	true	true	oth	0.1% - 1%	9	0
coding_sequence_variant	NA	NA	true	NA	true	true	true	oth	Not found	0	0
coding_sequence_variant	NA	NA	true	NA	true	true	true	oth	Singleton	1	0
coding_sequence_variant	NA	NA	true	NA	true	true	true	sas	0.01% - 0.1%	7	0
coding_sequence_variant	NA	NA	true	NA	true	true	true	sas	Not found	0	0
coding_sequence_variant	NA	NA	true	NA	true	true	true	sas	Singleton	1	0
coding_sequence_variant	NA	NA	true	NA	true	true	true	global	0.01% - 0.1%	25	0
coding_sequence_variant	NA	NA	true	NA	true	true	true	global	0.1% - 1%	317	4
coding_sequence_variant	NA	NA	true	NA	true	true	true	global	AC 3 - 5	4	0
downstream_gene_variant	NA	NA	false	NA	false	false	false	afr	0.01% - 0.1%	513	1
downstream_gene_variant	NA	NA	false	NA	false	false	false	afr	0.1% - 1%	5993	25
downstream_gene_variant	NA	NA	false	NA	false	false	false	afr	1% - 10%	45460	1386
downstream_gene_variant	NA	NA	false	NA	false	false	false	afr	10% - 95%	340704	99934
downstream_gene_variant	NA	NA	false	NA	false	false	false	afr	>95%	40646	19953
downstream_gene_variant	NA	NA	false	NA	false	false	false	afr	AC 3 - 5	658	2
downstream_gene_variant	NA	NA	false	NA	false	false	false	afr	Doubleton	400	3
downstream_gene_variant	NA	NA	false	NA	false	false	false	afr	Not found	0	0
downstream_gene_variant	NA	NA	false	NA	false	false	false	afr	Singleton	778	0
downstream_gene_variant	NA	NA	false	NA	false	false	false	amr	0.01% - 0.1%	3962	11
downstream_gene_variant	NA	NA	false	NA	false	false	false	amr	0.1% - 1%	9902	53
downstream_gene_variant	NA	NA	false	NA	false	false	false	amr	1% - 10%	52719	2045
downstream_gene_variant	NA	NA	false	NA	false	false	false	amr	10% - 95%	795625	235602
downstream_gene_variant	NA	NA	false	NA	false	false	false	amr	>95%	156896	77673
downstream_gene_variant	NA	NA	false	NA	false	false	false	amr	AC 3 - 5	1197	9
downstream_gene_variant	NA	NA	false	NA	false	false	false	amr	Doubleton	662	6
downstream_gene_variant	NA	NA	false	NA	false	false	false	amr	Not found	0	0
downstream_gene_variant	NA	NA	false	NA	false	false	false	amr	Singleton	1065	0
downstream_gene_variant	NA	NA	false	NA	false	false	false	asj	0.01% - 0.1%	132	0
downstream_gene_variant	NA	NA	false	NA	false	false	false	asj	0.1% - 1%	3483	16
downstream_gene_variant	NA	NA	false	NA	false	false	false	asj	1% - 10%	21913	1596
downstream_gene_variant	NA	NA	false	NA	false	false	false	asj	10% - 95%	236845	67620
downstream_gene_variant	NA	NA	false	NA	false	false	false	asj	>95%	50208	25081
downstream_gene_variant	NA	NA	false	NA	false	false	false	asj	AC 3 - 5	147	0
downstream_gene_variant	NA	NA	false	NA	false	false	false	asj	Doubleton	78	2
downstream_gene_variant	NA	NA	false	NA	false	false	false	asj	Not found	0	0
downstream_gene_variant	NA	NA	false	NA	false	false	false	asj	Singleton	163	0
downstream_gene_variant	NA	NA	false	NA	false	false	false	eas	0.01% - 0.1%	763	1
downstream_gene_variant	NA	NA	false	NA	false	false	false	eas	0.1% - 1%	4422	20
downstream_gene_variant	NA	NA	false	NA	false	false	false	eas	1% - 10%	19382	587
downstream_gene_variant	NA	NA	false	NA	false	false	false	eas	10% - 95%	381390	107680
downstream_gene_variant	NA	NA	false	NA	false	false	false	eas	>95%	104164	51691
downstream_gene_variant	NA	NA	false	NA	false	false	false	eas	AC 3 - 5	806	1
downstream_gene_variant	NA	NA	false	NA	false	false	false	eas	Doubleton	332	1
downstream_gene_variant	NA	NA	false	NA	false	false	false	eas	Not found	0	0
downstream_gene_variant	NA	NA	false	NA	false	false	false	eas	Singleton	806	0
downstream_gene_variant	NA	NA	false	NA	false	false	false	fin	0.01% - 0.1%	325	2
downstream_gene_variant	NA	NA	false	NA	false	false	false	fin	0.1% - 1%	2242	18
downstream_gene_variant	NA	NA	false	NA	false	false	false	fin	1% - 10%	25508	1056
downstream_gene_variant	NA	NA	false	NA	false	false	false	fin	10% - 95%	372056	109156
downstream_gene_variant	NA	NA	false	NA	false	false	false	fin	>95%	67773	33752
downstream_gene_variant	NA	NA	false	NA	false	false	false	fin	AC 3 - 5	197	3
downstream_gene_variant	NA	NA	false	NA	false	false	false	fin	Doubleton	86	1
downstream_gene_variant	NA	NA	false	NA	false	false	false	fin	Not found	0	0
downstream_gene_variant	NA	NA	false	NA	false	false	false	fin	Singleton	204	0
downstream_gene_variant	NA	NA	false	NA	false	false	false	nfe	0.01% - 0.1%	6901	23
downstream_gene_variant	NA	NA	false	NA	false	false	false	nfe	0.1% - 1%	22329	83
downstream_gene_variant	NA	NA	false	NA	false	false	false	nfe	1% - 10%	132100	7147
downstream_gene_variant	NA	NA	false	NA	false	false	false	nfe	10% - 95%	2102788	581178
downstream_gene_variant	NA	NA	false	NA	false	false	false	nfe	>95%	368039	183498
downstream_gene_variant	NA	NA	false	NA	false	false	false	nfe	AC 3 - 5	2213	8
downstream_gene_variant	NA	NA	false	NA	false	false	false	nfe	AC 6 - 0.01%	700	0
downstream_gene_variant	NA	NA	false	NA	false	false	false	nfe	Doubleton	1324	5
downstream_gene_variant	NA	NA	false	NA	false	false	false	nfe	Not found	0	0
downstream_gene_variant	NA	NA	false	NA	false	false	false	nfe	Singleton	2581	0
downstream_gene_variant	NA	NA	false	NA	false	false	false	oth	0.01% - 0.1%	18	1
downstream_gene_variant	NA	NA	false	NA	false	false	false	oth	0.1% - 1%	2105	29
downstream_gene_variant	NA	NA	false	NA	false	false	false	oth	1% - 10%	9617	419
downstream_gene_variant	NA	NA	false	NA	false	false	false	oth	10% - 95%	134146	38232
downstream_gene_variant	NA	NA	false	NA	false	false	false	oth	>95%	26105	12953
downstream_gene_variant	NA	NA	false	NA	false	false	false	oth	AC 3 - 5	430	4
downstream_gene_variant	NA	NA	false	NA	false	false	false	oth	Doubleton	268	4
downstream_gene_variant	NA	NA	false	NA	false	false	false	oth	Not found	0	0
downstream_gene_variant	NA	NA	false	NA	false	false	false	oth	Singleton	643	0
downstream_gene_variant	NA	NA	false	NA	false	false	false	sas	0.01% - 0.1%	2722	30
downstream_gene_variant	NA	NA	false	NA	false	false	false	sas	0.1% - 1%	9520	120
downstream_gene_variant	NA	NA	false	NA	false	false	false	sas	1% - 10%	44018	1577
downstream_gene_variant	NA	NA	false	NA	false	false	false	sas	10% - 95%	698379	198154
downstream_gene_variant	NA	NA	false	NA	false	false	false	sas	>95%	165339	81776
downstream_gene_variant	NA	NA	false	NA	false	false	false	sas	AC 3 - 5	1124	19
downstream_gene_variant	NA	NA	false	NA	false	false	false	sas	Doubleton	604	6
downstream_gene_variant	NA	NA	false	NA	false	false	false	sas	Not found	0	0
downstream_gene_variant	NA	NA	false	NA	false	false	false	sas	Singleton	1372	0
downstream_gene_variant	NA	NA	false	NA	false	false	false	global	0.01% - 0.1%	30252	148
downstream_gene_variant	NA	NA	false	NA	false	false	false	global	0.1% - 1%	97169	1811
downstream_gene_variant	NA	NA	false	NA	false	false	false	global	1% - 10%	353969	19036
downstream_gene_variant	NA	NA	false	NA	false	false	false	global	10% - 95%	5074523	1468484
downstream_gene_variant	NA	NA	false	NA	false	false	false	global	>95%	909236	450693
downstream_gene_variant	NA	NA	false	NA	false	false	false	global	AC 3 - 5	4868	28
downstream_gene_variant	NA	NA	false	NA	false	false	false	global	AC 6 - 0.01%	8410	36
downstream_gene_variant	NA	NA	false	NA	false	false	false	global	Doubleton	2674	17
downstream_gene_variant	NA	NA	false	NA	false	false	false	global	Singleton	4889	0
downstream_gene_variant	NA	NA	false	NA	false	false	true	afr	0.01% - 0.1%	656	12
downstream_gene_variant	NA	NA	false	NA	false	false	true	afr	0.1% - 1%	6838	120
downstream_gene_variant	NA	NA	false	NA	false	false	true	afr	1% - 10%	44800	2918
[truncated: 19,308 more rows]
