# Supplementary material for: The mutational constraint spectrum quantified from variation in 141,456 humans
Source: Nature. 2020 May 27;581(7809):434–43. doi: 10.1038/s41586-020-2308-7 (PMC7334197; doi:10.1038/s41586-020-2308-7)
Supplement: Supplementary file 4 — This zipped file contains Supplementary Data items 1-14 - see Supplementary Information document for Supplementary Dataset guide. [file 41586_2020_2308_MOESM4_ESM.zip › supplement/supplementary_dataset_9_variants_per_sample_genomes.tsv]

worst_csq	lof	no_lof_flags	protein_coding	curated	lcr	decoy	segdup	pop	bin	total	total_hom
3_prime_UTR_variant	NA	NA	false	NA	false	false	false	afr	0.1% - 1%	3474	11
3_prime_UTR_variant	NA	NA	false	NA	false	false	false	afr	1% - 10%	15506	405
3_prime_UTR_variant	NA	NA	false	NA	false	false	false	afr	10% - 95%	193224	55980
3_prime_UTR_variant	NA	NA	false	NA	false	false	false	afr	< 0.1%	441	0
3_prime_UTR_variant	NA	NA	false	NA	false	false	false	afr	Doubleton	134	1
3_prime_UTR_variant	NA	NA	false	NA	false	false	false	afr	Not found	0	0
3_prime_UTR_variant	NA	NA	false	NA	false	false	false	afr	Singleton	327	0
3_prime_UTR_variant	NA	NA	false	NA	false	false	false	amr	0.1% - 1%	153	0
3_prime_UTR_variant	NA	NA	false	NA	false	false	false	amr	1% - 10%	558	15
3_prime_UTR_variant	NA	NA	false	NA	false	false	false	amr	10% - 95%	13852	3384
3_prime_UTR_variant	NA	NA	false	NA	false	false	false	amr	>95%	845	421
3_prime_UTR_variant	NA	NA	false	NA	false	false	false	amr	Doubleton	36	0
3_prime_UTR_variant	NA	NA	false	NA	false	false	false	amr	Not found	0	0
3_prime_UTR_variant	NA	NA	false	NA	false	false	false	amr	Singleton	103	0
3_prime_UTR_variant	NA	NA	false	NA	false	false	false	asj	1% - 10%	213	4
3_prime_UTR_variant	NA	NA	false	NA	false	false	false	asj	10% - 95%	5253	1503
3_prime_UTR_variant	NA	NA	false	NA	false	false	false	asj	>95%	290	145
3_prime_UTR_variant	NA	NA	false	NA	false	false	false	asj	Doubleton	14	0
3_prime_UTR_variant	NA	NA	false	NA	false	false	false	asj	Not found	0	0
3_prime_UTR_variant	NA	NA	false	NA	false	false	false	asj	Singleton	22	0
3_prime_UTR_variant	NA	NA	false	NA	false	false	false	eas	0.1% - 1%	221	2
3_prime_UTR_variant	NA	NA	false	NA	false	false	false	eas	1% - 10%	1152	44
3_prime_UTR_variant	NA	NA	false	NA	false	false	false	eas	10% - 95%	22898	5491
3_prime_UTR_variant	NA	NA	false	NA	false	false	false	eas	>95%	1520	740
3_prime_UTR_variant	NA	NA	false	NA	false	false	false	eas	Doubleton	28	0
3_prime_UTR_variant	NA	NA	false	NA	false	false	false	eas	Not found	0	0
3_prime_UTR_variant	NA	NA	false	NA	false	false	false	eas	Singleton	87	0
3_prime_UTR_variant	NA	NA	false	NA	false	false	false	fin	0.1% - 1%	485	1
3_prime_UTR_variant	NA	NA	false	NA	false	false	false	fin	1% - 10%	2216	58
3_prime_UTR_variant	NA	NA	false	NA	false	false	false	fin	10% - 95%	52877	13547
3_prime_UTR_variant	NA	NA	false	NA	false	false	false	fin	< 0.1%	27	0
3_prime_UTR_variant	NA	NA	false	NA	false	false	false	fin	>95%	3472	1736
3_prime_UTR_variant	NA	NA	false	NA	false	false	false	fin	Doubleton	32	0
3_prime_UTR_variant	NA	NA	false	NA	false	false	false	fin	Not found	0	0
3_prime_UTR_variant	NA	NA	false	NA	false	false	false	fin	Singleton	44	0
3_prime_UTR_variant	NA	NA	false	NA	false	false	false	nfe	0.1% - 1%	1609	7
3_prime_UTR_variant	NA	NA	false	NA	false	false	false	nfe	1% - 10%	10045	261
3_prime_UTR_variant	NA	NA	false	NA	false	false	false	nfe	10% - 95%	253721	68154
3_prime_UTR_variant	NA	NA	false	NA	false	false	false	nfe	< 0.1%	654	0
3_prime_UTR_variant	NA	NA	false	NA	false	false	false	nfe	>95%	15400	7697
3_prime_UTR_variant	NA	NA	false	NA	false	false	false	nfe	Doubleton	198	0
3_prime_UTR_variant	NA	NA	false	NA	false	false	false	nfe	Not found	0	0
3_prime_UTR_variant	NA	NA	false	NA	false	false	false	nfe	Singleton	386	0
3_prime_UTR_variant	NA	NA	false	NA	false	false	false	oth	0.1% - 1%	174	1
3_prime_UTR_variant	NA	NA	false	NA	false	false	false	oth	1% - 10%	813	28
3_prime_UTR_variant	NA	NA	false	NA	false	false	false	oth	10% - 95%	17865	4668
3_prime_UTR_variant	NA	NA	false	NA	false	false	false	oth	>95%	1083	540
3_prime_UTR_variant	NA	NA	false	NA	false	false	false	oth	Doubleton	60	0
3_prime_UTR_variant	NA	NA	false	NA	false	false	false	oth	Not found	0	0
3_prime_UTR_variant	NA	NA	false	NA	false	false	false	oth	Singleton	111	0
3_prime_UTR_variant	NA	NA	false	NA	false	false	false	global	0.1% - 1%	10876	77
3_prime_UTR_variant	NA	NA	false	NA	false	false	false	global	1% - 10%	40083	2551
3_prime_UTR_variant	NA	NA	false	NA	false	false	false	global	10% - 95%	536504	147298
3_prime_UTR_variant	NA	NA	false	NA	false	false	false	global	< 0.1%	2546	6
3_prime_UTR_variant	NA	NA	false	NA	false	false	false	global	>95%	30562	14911
3_prime_UTR_variant	NA	NA	false	NA	false	false	false	global	Doubleton	342	1
3_prime_UTR_variant	NA	NA	false	NA	false	false	false	global	Singleton	710	0
3_prime_UTR_variant	NA	NA	false	NA	false	false	true	afr	0.1% - 1%	1905	17
3_prime_UTR_variant	NA	NA	false	NA	false	false	true	afr	1% - 10%	16873	541
3_prime_UTR_variant	NA	NA	false	NA	false	false	true	afr	10% - 95%	128523	29931
3_prime_UTR_variant	NA	NA	false	NA	false	false	true	afr	< 0.1%	430	9
3_prime_UTR_variant	NA	NA	false	NA	false	false	true	afr	>95%	14213	7028
3_prime_UTR_variant	NA	NA	false	NA	false	false	true	afr	Doubleton	168	4
3_prime_UTR_variant	NA	NA	false	NA	false	false	true	afr	Not found	0	0
3_prime_UTR_variant	NA	NA	false	NA	false	false	true	afr	Singleton	248	0
3_prime_UTR_variant	NA	NA	false	NA	false	false	true	amr	0.1% - 1%	102	2
3_prime_UTR_variant	NA	NA	false	NA	false	false	true	amr	1% - 10%	979	25
3_prime_UTR_variant	NA	NA	false	NA	false	false	true	amr	10% - 95%	11801	2628
3_prime_UTR_variant	NA	NA	false	NA	false	false	true	amr	>95%	3276	1604
3_prime_UTR_variant	NA	NA	false	NA	false	false	true	amr	Doubleton	34	1
3_prime_UTR_variant	NA	NA	false	NA	false	false	true	amr	Not found	0	0
3_prime_UTR_variant	NA	NA	false	NA	false	false	true	amr	Singleton	62	0
3_prime_UTR_variant	NA	NA	false	NA	false	false	true	asj	1% - 10%	246	10
3_prime_UTR_variant	NA	NA	false	NA	false	false	true	asj	10% - 95%	4404	1022
3_prime_UTR_variant	NA	NA	false	NA	false	false	true	asj	>95%	1160	580
3_prime_UTR_variant	NA	NA	false	NA	false	false	true	asj	Doubleton	8	0
3_prime_UTR_variant	NA	NA	false	NA	false	false	true	asj	Not found	0	0
3_prime_UTR_variant	NA	NA	false	NA	false	false	true	asj	Singleton	16	0
3_prime_UTR_variant	NA	NA	false	NA	false	false	true	eas	0.1% - 1%	126	1
3_prime_UTR_variant	NA	NA	false	NA	false	false	true	eas	1% - 10%	2059	65
3_prime_UTR_variant	NA	NA	false	NA	false	false	true	eas	10% - 95%	15542	3122
3_prime_UTR_variant	NA	NA	false	NA	false	false	true	eas	>95%	6152	3073
3_prime_UTR_variant	NA	NA	false	NA	false	false	true	eas	Doubleton	26	0
3_prime_UTR_variant	NA	NA	false	NA	false	false	true	eas	Not found	0	0
3_prime_UTR_variant	NA	NA	false	NA	false	false	true	eas	Singleton	80	0
3_prime_UTR_variant	NA	NA	false	NA	false	false	true	fin	0.1% - 1%	257	1
3_prime_UTR_variant	NA	NA	false	NA	false	false	true	fin	1% - 10%	2729	78
3_prime_UTR_variant	NA	NA	false	NA	false	false	true	fin	10% - 95%	52935	10771
3_prime_UTR_variant	NA	NA	false	NA	false	false	true	fin	< 0.1%	15	0
3_prime_UTR_variant	NA	NA	false	NA	false	false	true	fin	>95%	13849	6921
3_prime_UTR_variant	NA	NA	false	NA	false	false	true	fin	Doubleton	18	0
3_prime_UTR_variant	NA	NA	false	NA	false	false	true	fin	Not found	0	0
3_prime_UTR_variant	NA	NA	false	NA	false	false	true	fin	Singleton	42	0
3_prime_UTR_variant	NA	NA	false	NA	false	false	true	nfe	0.1% - 1%	1491	5
3_prime_UTR_variant	NA	NA	false	NA	false	false	true	nfe	1% - 10%	11146	384
3_prime_UTR_variant	NA	NA	false	NA	false	false	true	nfe	10% - 95%	220719	43224
3_prime_UTR_variant	NA	NA	false	NA	false	false	true	nfe	< 0.1%	463	6
3_prime_UTR_variant	NA	NA	false	NA	false	false	true	nfe	>95%	61003	30450
3_prime_UTR_variant	NA	NA	false	NA	false	false	true	nfe	Doubleton	168	0
3_prime_UTR_variant	NA	NA	false	NA	false	false	true	nfe	Not found	0	0
3_prime_UTR_variant	NA	NA	false	NA	false	false	true	nfe	Singleton	300	0
3_prime_UTR_variant	NA	NA	false	NA	false	false	true	oth	0.1% - 1%	143	2
3_prime_UTR_variant	NA	NA	false	NA	false	false	true	oth	1% - 10%	784	29
3_prime_UTR_variant	NA	NA	false	NA	false	false	true	oth	10% - 95%	15360	3028
3_prime_UTR_variant	NA	NA	false	NA	false	false	true	oth	>95%	4207	2065
3_prime_UTR_variant	NA	NA	false	NA	false	false	true	oth	Doubleton	52	0
3_prime_UTR_variant	NA	NA	false	NA	false	false	true	oth	Not found	0	0
3_prime_UTR_variant	NA	NA	false	NA	false	false	true	oth	Singleton	73	0
3_prime_UTR_variant	NA	NA	false	NA	false	false	true	global	0.1% - 1%	6024	71
3_prime_UTR_variant	NA	NA	false	NA	false	false	true	global	1% - 10%	53264	2927
3_prime_UTR_variant	NA	NA	false	NA	false	false	true	global	10% - 95%	500590	127904
3_prime_UTR_variant	NA	NA	false	NA	false	false	true	global	< 0.1%	2045	21
3_prime_UTR_variant	NA	NA	false	NA	false	false	true	global	>95%	31404	15701
3_prime_UTR_variant	NA	NA	false	NA	false	false	true	global	Doubleton	300	3
3_prime_UTR_variant	NA	NA	false	NA	false	false	true	global	Singleton	560	0
3_prime_UTR_variant	NA	NA	false	NA	false	true	false	afr	Not found	0	0
3_prime_UTR_variant	NA	NA	false	NA	false	true	false	amr	Not found	0	0
3_prime_UTR_variant	NA	NA	false	NA	false	true	false	asj	Not found	0	0
3_prime_UTR_variant	NA	NA	false	NA	false	true	false	eas	Not found	0	0
3_prime_UTR_variant	NA	NA	false	NA	false	true	false	eas	Singleton	1	0
3_prime_UTR_variant	NA	NA	false	NA	false	true	false	fin	< 0.1%	3	0
3_prime_UTR_variant	NA	NA	false	NA	false	true	false	fin	Not found	0	0
3_prime_UTR_variant	NA	NA	false	NA	false	true	false	nfe	Not found	0	0
3_prime_UTR_variant	NA	NA	false	NA	false	true	false	oth	Not found	0	0
3_prime_UTR_variant	NA	NA	false	NA	false	true	false	global	< 0.1%	3	0
3_prime_UTR_variant	NA	NA	false	NA	false	true	false	global	Singleton	1	0
3_prime_UTR_variant	NA	NA	false	NA	false	true	true	afr	0.1% - 1%	243	0
3_prime_UTR_variant	NA	NA	false	NA	false	true	true	afr	1% - 10%	1824	31
3_prime_UTR_variant	NA	NA	false	NA	false	true	true	afr	10% - 95%	16907	4063
3_prime_UTR_variant	NA	NA	false	NA	false	true	true	afr	< 0.1%	36	0
3_prime_UTR_variant	NA	NA	false	NA	false	true	true	afr	>95%	16833	8134
3_prime_UTR_variant	NA	NA	false	NA	false	true	true	afr	Doubleton	26	1
3_prime_UTR_variant	NA	NA	false	NA	false	true	true	afr	Not found	0	0
3_prime_UTR_variant	NA	NA	false	NA	false	true	true	afr	Singleton	38	0
3_prime_UTR_variant	NA	NA	false	NA	false	true	true	amr	0.1% - 1%	22	0
3_prime_UTR_variant	NA	NA	false	NA	false	true	true	amr	1% - 10%	70	0
3_prime_UTR_variant	NA	NA	false	NA	false	true	true	amr	10% - 95%	1351	304
3_prime_UTR_variant	NA	NA	false	NA	false	true	true	amr	>95%	1694	846
3_prime_UTR_variant	NA	NA	false	NA	false	true	true	amr	Not found	0	0
3_prime_UTR_variant	NA	NA	false	NA	false	true	true	amr	Singleton	11	0
3_prime_UTR_variant	NA	NA	false	NA	false	true	true	asj	1% - 10%	85	1
3_prime_UTR_variant	NA	NA	false	NA	false	true	true	asj	10% - 95%	320	61
3_prime_UTR_variant	NA	NA	false	NA	false	true	true	asj	>95%	580	290
3_prime_UTR_variant	NA	NA	false	NA	false	true	true	asj	Not found	0	0
3_prime_UTR_variant	NA	NA	false	NA	false	true	true	asj	Singleton	2	0
3_prime_UTR_variant	NA	NA	false	NA	false	true	true	eas	0.1% - 1%	6	0
3_prime_UTR_variant	NA	NA	false	NA	false	true	true	eas	10% - 95%	2773	543
3_prime_UTR_variant	NA	NA	false	NA	false	true	true	eas	>95%	3120	1560
3_prime_UTR_variant	NA	NA	false	NA	false	true	true	eas	Doubleton	8	0
3_prime_UTR_variant	NA	NA	false	NA	false	true	true	eas	Not found	0	0
3_prime_UTR_variant	NA	NA	false	NA	false	true	true	eas	Singleton	7	0
3_prime_UTR_variant	NA	NA	false	NA	false	true	true	fin	0.1% - 1%	40	0
3_prime_UTR_variant	NA	NA	false	NA	false	true	true	fin	1% - 10%	323	8
3_prime_UTR_variant	NA	NA	false	NA	false	true	true	fin	10% - 95%	4633	933
3_prime_UTR_variant	NA	NA	false	NA	false	true	true	fin	>95%	6952	3476
3_prime_UTR_variant	NA	NA	false	NA	false	true	true	fin	Doubleton	2	0
3_prime_UTR_variant	NA	NA	false	NA	false	true	true	fin	Not found	0	0
3_prime_UTR_variant	NA	NA	false	NA	false	true	true	fin	Singleton	4	0
3_prime_UTR_variant	NA	NA	false	NA	false	true	true	nfe	0.1% - 1%	394	4
3_prime_UTR_variant	NA	NA	false	NA	false	true	true	nfe	1% - 10%	1178	12
3_prime_UTR_variant	NA	NA	false	NA	false	true	true	nfe	10% - 95%	18263	3479
3_prime_UTR_variant	NA	NA	false	NA	false	true	true	nfe	< 0.1%	66	0
3_prime_UTR_variant	NA	NA	false	NA	false	true	true	nfe	>95%	30856	15428
3_prime_UTR_variant	NA	NA	false	NA	false	true	true	nfe	Doubleton	24	0
3_prime_UTR_variant	NA	NA	false	NA	false	true	true	nfe	Not found	0	0
3_prime_UTR_variant	NA	NA	false	NA	false	true	true	nfe	Singleton	36	0
3_prime_UTR_variant	NA	NA	false	NA	false	true	true	oth	0.1% - 1%	13	0
3_prime_UTR_variant	NA	NA	false	NA	false	true	true	oth	1% - 10%	165	8
3_prime_UTR_variant	NA	NA	false	NA	false	true	true	oth	10% - 95%	1319	259
3_prime_UTR_variant	NA	NA	false	NA	false	true	true	oth	>95%	2174	1086
3_prime_UTR_variant	NA	NA	false	NA	false	true	true	oth	Doubleton	4	0
3_prime_UTR_variant	NA	NA	false	NA	false	true	true	oth	Not found	0	0
3_prime_UTR_variant	NA	NA	false	NA	false	true	true	oth	Singleton	9	0
3_prime_UTR_variant	NA	NA	false	NA	false	true	true	global	0.1% - 1%	750	5
3_prime_UTR_variant	NA	NA	false	NA	false	true	true	global	1% - 10%	10096	541
3_prime_UTR_variant	NA	NA	false	NA	false	true	true	global	10% - 95%	39017	9160
3_prime_UTR_variant	NA	NA	false	NA	false	true	true	global	< 0.1%	201	0
3_prime_UTR_variant	NA	NA	false	NA	false	true	true	global	>95%	62209	30820
3_prime_UTR_variant	NA	NA	false	NA	false	true	true	global	Doubleton	58	1
3_prime_UTR_variant	NA	NA	false	NA	false	true	true	global	Singleton	80	0
3_prime_UTR_variant	NA	NA	false	NA	true	false	false	afr	0.1% - 1%	157	0
3_prime_UTR_variant	NA	NA	false	NA	true	false	false	afr	1% - 10%	346	9
3_prime_UTR_variant	NA	NA	false	NA	true	false	false	afr	10% - 95%	17450	3292
3_prime_UTR_variant	NA	NA	false	NA	true	false	false	afr	< 0.1%	21	0
3_prime_UTR_variant	NA	NA	false	NA	true	false	false	afr	Doubleton	2	0
3_prime_UTR_variant	NA	NA	false	NA	true	false	false	afr	Not found	0	0
3_prime_UTR_variant	NA	NA	false	NA	true	false	false	afr	Singleton	8	0
3_prime_UTR_variant	NA	NA	false	NA	true	false	false	amr	0.1% - 1%	15	1
3_prime_UTR_variant	NA	NA	false	NA	true	false	false	amr	1% - 10%	43	0
3_prime_UTR_variant	NA	NA	false	NA	true	false	false	amr	10% - 95%	1021	143
3_prime_UTR_variant	NA	NA	false	NA	true	false	false	amr	Doubleton	6	1
3_prime_UTR_variant	NA	NA	false	NA	true	false	false	amr	Not found	0	0
3_prime_UTR_variant	NA	NA	false	NA	true	false	false	amr	Singleton	2	0
3_prime_UTR_variant	NA	NA	false	NA	true	false	false	asj	1% - 10%	30	0
3_prime_UTR_variant	NA	NA	false	NA	true	false	false	asj	10% - 95%	521	151
3_prime_UTR_variant	NA	NA	false	NA	true	false	false	asj	Doubleton	2	0
3_prime_UTR_variant	NA	NA	false	NA	true	false	false	asj	Not found	0	0
3_prime_UTR_variant	NA	NA	false	NA	true	false	false	asj	Singleton	2	0
3_prime_UTR_variant	NA	NA	false	NA	true	false	false	eas	0.1% - 1%	24	1
3_prime_UTR_variant	NA	NA	false	NA	true	false	false	eas	1% - 10%	41	0
3_prime_UTR_variant	NA	NA	false	NA	true	false	false	eas	10% - 95%	2542	600
3_prime_UTR_variant	NA	NA	false	NA	true	false	false	eas	Doubleton	4	0
3_prime_UTR_variant	NA	NA	false	NA	true	false	false	eas	Not found	0	0
3_prime_UTR_variant	NA	NA	false	NA	true	false	false	eas	Singleton	1	0
3_prime_UTR_variant	NA	NA	false	NA	true	false	false	fin	0.1% - 1%	76	0
3_prime_UTR_variant	NA	NA	false	NA	true	false	false	fin	1% - 10%	33	0
3_prime_UTR_variant	NA	NA	false	NA	true	false	false	fin	10% - 95%	4339	791
3_prime_UTR_variant	NA	NA	false	NA	true	false	false	fin	Doubleton	2	0
3_prime_UTR_variant	NA	NA	false	NA	true	false	false	fin	Not found	0	0
3_prime_UTR_variant	NA	NA	false	NA	true	false	false	fin	Singleton	3	0
3_prime_UTR_variant	NA	NA	false	NA	true	false	false	nfe	0.1% - 1%	210	0
3_prime_UTR_variant	NA	NA	false	NA	true	false	false	nfe	1% - 10%	206	1
3_prime_UTR_variant	NA	NA	false	NA	true	false	false	nfe	10% - 95%	27519	6412
3_prime_UTR_variant	NA	NA	false	NA	true	false	false	nfe	< 0.1%	35	0
3_prime_UTR_variant	NA	NA	false	NA	true	false	false	nfe	Doubleton	6	0
3_prime_UTR_variant	NA	NA	false	NA	true	false	false	nfe	Not found	0	0
3_prime_UTR_variant	NA	NA	false	NA	true	false	false	nfe	Singleton	4	0
3_prime_UTR_variant	NA	NA	false	NA	true	false	false	oth	0.1% - 1%	5	0
3_prime_UTR_variant	NA	NA	false	NA	true	false	false	oth	1% - 10%	43	6
3_prime_UTR_variant	NA	NA	false	NA	true	false	false	oth	10% - 95%	1762	348
3_prime_UTR_variant	NA	NA	false	NA	true	false	false	oth	Doubleton	6	0
3_prime_UTR_variant	NA	NA	false	NA	true	false	false	oth	Not found	0	0
3_prime_UTR_variant	NA	NA	false	NA	true	false	false	oth	Singleton	5	0
3_prime_UTR_variant	NA	NA	false	NA	true	false	false	global	0.1% - 1%	423	1
3_prime_UTR_variant	NA	NA	false	NA	true	false	false	global	1% - 10%	613	11
3_prime_UTR_variant	NA	NA	false	NA	true	false	false	global	10% - 95%	55357	11742
3_prime_UTR_variant	NA	NA	false	NA	true	false	false	global	< 0.1%	86	1
3_prime_UTR_variant	NA	NA	false	NA	true	false	false	global	Doubleton	4	1
3_prime_UTR_variant	NA	NA	false	NA	true	false	false	global	Singleton	9	0
3_prime_UTR_variant	NA	NA	true	false	false	false	false	afr	>95%	8680	4340
3_prime_UTR_variant	NA	NA	true	false	false	false	false	amr	>95%	848	424
3_prime_UTR_variant	NA	NA	true	false	false	false	false	asj	>95%	290	145
3_prime_UTR_variant	NA	NA	true	false	false	false	false	eas	>95%	1556	778
3_prime_UTR_variant	NA	NA	true	false	false	false	false	fin	>95%	3472	1736
3_prime_UTR_variant	NA	NA	true	false	false	false	false	nfe	>95%	15382	7691
3_prime_UTR_variant	NA	NA	true	false	false	false	false	oth	>95%	1082	541
3_prime_UTR_variant	NA	NA	true	false	false	false	false	global	>95%	31310	15655
3_prime_UTR_variant	NA	NA	true	false	false	false	true	afr	10% - 95%	958	53
3_prime_UTR_variant	NA	NA	true	false	false	false	true	amr	0.1% - 1%	7	0
3_prime_UTR_variant	NA	NA	true	false	false	false	true	asj	Not found	0	0
3_prime_UTR_variant	NA	NA	true	false	false	false	true	eas	Not found	0	0
3_prime_UTR_variant	NA	NA	true	false	false	false	true	fin	Singleton	1	0
3_prime_UTR_variant	NA	NA	true	false	false	false	true	nfe	< 0.1%	5	0
3_prime_UTR_variant	NA	NA	true	false	false	false	true	oth	0.1% - 1%	8	0
3_prime_UTR_variant	NA	NA	true	false	false	false	true	global	1% - 10%	979	53
3_prime_UTR_variant	NA	NA	true	NA	false	false	false	afr	0.1% - 1%	3346292	9602
3_prime_UTR_variant	NA	NA	true	NA	false	false	false	afr	1% - 10%	21055527	543252
3_prime_UTR_variant	NA	NA	true	NA	false	false	false	afr	10% - 95%	129530287	33838001
3_prime_UTR_variant	NA	NA	true	NA	false	false	false	afr	< 0.1%	565217	369
3_prime_UTR_variant	NA	NA	true	NA	false	false	false	afr	>95%	13224666	6461978
3_prime_UTR_variant	NA	NA	true	NA	false	false	false	afr	Doubleton	202122	126
3_prime_UTR_variant	NA	NA	true	NA	false	false	false	afr	Not found	0	0
3_prime_UTR_variant	NA	NA	true	NA	false	false	false	afr	Singleton	400362	0
3_prime_UTR_variant	NA	NA	true	NA	false	false	false	amr	0.1% - 1%	165563	750
3_prime_UTR_variant	NA	NA	true	NA	false	false	false	amr	1% - 10%	932843	26795
3_prime_UTR_variant	NA	NA	true	NA	false	false	false	amr	10% - 95%	11099942	2926249
3_prime_UTR_variant	NA	NA	true	NA	false	false	false	amr	>95%	1929193	948167
3_prime_UTR_variant	NA	NA	true	NA	false	false	false	amr	Doubleton	54776	168
3_prime_UTR_variant	NA	NA	true	NA	false	false	false	amr	Not found	0	0
3_prime_UTR_variant	NA	NA	true	NA	false	false	false	amr	Singleton	115601	0
3_prime_UTR_variant	NA	NA	true	NA	false	false	false	asj	1% - 10%	341516	8045
3_prime_UTR_variant	NA	NA	true	NA	false	false	false	asj	10% - 95%	3783909	989348
3_prime_UTR_variant	NA	NA	true	NA	false	false	false	asj	>95%	661191	325272
3_prime_UTR_variant	NA	NA	true	NA	false	false	false	asj	Doubleton	21768	56
3_prime_UTR_variant	NA	NA	true	NA	false	false	false	asj	Not found	0	0
3_prime_UTR_variant	NA	NA	true	NA	false	false	false	asj	Singleton	26511	0
3_prime_UTR_variant	NA	NA	true	NA	false	false	false	eas	0.1% - 1%	235029	774
3_prime_UTR_variant	NA	NA	true	NA	false	false	false	eas	1% - 10%	1322986	35827
3_prime_UTR_variant	NA	NA	true	NA	false	false	false	eas	10% - 95%	19861713	5435026
3_prime_UTR_variant	NA	NA	true	NA	false	false	false	eas	>95%	5034432	2484356
3_prime_UTR_variant	NA	NA	true	NA	false	false	false	eas	Doubleton	52570	122
3_prime_UTR_variant	NA	NA	true	NA	false	false	false	eas	Not found	0	0
3_prime_UTR_variant	NA	NA	true	NA	false	false	false	eas	Singleton	118215	0
3_prime_UTR_variant	NA	NA	true	NA	false	false	false	fin	0.1% - 1%	442959	1813
3_prime_UTR_variant	NA	NA	true	NA	false	false	false	fin	1% - 10%	3867528	109763
3_prime_UTR_variant	NA	NA	true	NA	false	false	false	fin	10% - 95%	44654880	11833861
3_prime_UTR_variant	NA	NA	true	NA	false	false	false	fin	< 0.1%	22920	35
3_prime_UTR_variant	NA	NA	true	NA	false	false	false	fin	>95%	8216137	4056919
3_prime_UTR_variant	NA	NA	true	NA	false	false	false	fin	Doubleton	30242	49
3_prime_UTR_variant	NA	NA	true	NA	false	false	false	fin	Not found	0	0
3_prime_UTR_variant	NA	NA	true	NA	false	false	false	fin	Singleton	57714	0
3_prime_UTR_variant	NA	NA	true	NA	false	false	false	nfe	0.1% - 1%	2431721	9064
3_prime_UTR_variant	NA	NA	true	NA	false	false	false	nfe	1% - 10%	16601583	471004
3_prime_UTR_variant	NA	NA	true	NA	false	false	false	nfe	10% - 95%	198660633	52331811
3_prime_UTR_variant	NA	NA	true	NA	false	false	false	nfe	< 0.1%	738773	777
3_prime_UTR_variant	NA	NA	true	NA	false	false	false	nfe	>95%	35498876	17507340
3_prime_UTR_variant	NA	NA	true	NA	false	false	false	nfe	Doubleton	212984	224
3_prime_UTR_variant	NA	NA	true	NA	false	false	false	nfe	Not found	0	0
3_prime_UTR_variant	NA	NA	true	NA	false	false	false	nfe	Singleton	508338	0
3_prime_UTR_variant	NA	NA	true	NA	false	false	false	oth	0.1% - 1%	246897	2219
3_prime_UTR_variant	NA	NA	true	NA	false	false	false	oth	1% - 10%	1278583	41606
3_prime_UTR_variant	NA	NA	true	NA	false	false	false	oth	10% - 95%	14185662	3752087
3_prime_UTR_variant	NA	NA	true	NA	false	false	false	oth	>95%	2310201	1137211
3_prime_UTR_variant	NA	NA	true	NA	false	false	false	oth	Doubleton	58180	327
3_prime_UTR_variant	NA	NA	true	NA	false	false	false	oth	Not found	0	0
3_prime_UTR_variant	NA	NA	true	NA	false	false	false	oth	Singleton	124958	0
3_prime_UTR_variant	NA	NA	true	NA	false	false	false	global	0.1% - 1%	12113920	106758
3_prime_UTR_variant	NA	NA	true	NA	false	false	false	global	1% - 10%	50949342	2493191
3_prime_UTR_variant	NA	NA	true	NA	false	false	false	global	10% - 95%	422949041	116291355
3_prime_UTR_variant	NA	NA	true	NA	false	false	false	global	< 0.1%	2969778	4836
3_prime_UTR_variant	NA	NA	true	NA	false	false	false	global	>95%	53849833	26393781
3_prime_UTR_variant	NA	NA	true	NA	false	false	false	global	Doubleton	458258	472
3_prime_UTR_variant	NA	NA	true	NA	false	false	false	global	Singleton	941828	0
3_prime_UTR_variant	NA	NA	true	NA	false	false	true	afr	0.1% - 1%	376264	1742
3_prime_UTR_variant	NA	NA	true	NA	false	false	true	afr	1% - 10%	2387238	66383
3_prime_UTR_variant	NA	NA	true	NA	false	false	true	afr	10% - 95%	16091523	4185432
3_prime_UTR_variant	NA	NA	true	NA	false	false	true	afr	< 0.1%	65549	150
3_prime_UTR_variant	NA	NA	true	NA	false	false	true	afr	>95%	1658571	810800
3_prime_UTR_variant	NA	NA	true	NA	false	false	true	afr	Doubleton	23674	146
3_prime_UTR_variant	NA	NA	true	NA	false	false	true	afr	Not found	0	0
3_prime_UTR_variant	NA	NA	true	NA	false	false	true	afr	Singleton	47093	0
3_prime_UTR_variant	NA	NA	true	NA	false	false	true	amr	0.1% - 1%	19212	143
3_prime_UTR_variant	NA	NA	true	NA	false	false	true	amr	1% - 10%	113475	3463
3_prime_UTR_variant	NA	NA	true	NA	false	false	true	amr	10% - 95%	1381070	371558
3_prime_UTR_variant	NA	NA	true	NA	false	false	true	amr	>95%	221915	109198
3_prime_UTR_variant	NA	NA	true	NA	false	false	true	amr	Doubleton	6406	58
3_prime_UTR_variant	NA	NA	true	NA	false	false	true	amr	Not found	0	0
3_prime_UTR_variant	NA	NA	true	NA	false	false	true	amr	Singleton	13466	0
3_prime_UTR_variant	NA	NA	true	NA	false	false	true	asj	1% - 10%	39726	1037
3_prime_UTR_variant	NA	NA	true	NA	false	false	true	asj	10% - 95%	447857	115755
3_prime_UTR_variant	NA	NA	true	NA	false	false	true	asj	>95%	89508	43969
3_prime_UTR_variant	NA	NA	true	NA	false	false	true	asj	Doubleton	2524	20
3_prime_UTR_variant	NA	NA	true	NA	false	false	true	asj	Not found	0	0
3_prime_UTR_variant	NA	NA	true	NA	false	false	true	asj	Singleton	3217	0
3_prime_UTR_variant	NA	NA	true	NA	false	false	true	eas	0.1% - 1%	27526	128
3_prime_UTR_variant	NA	NA	true	NA	false	false	true	eas	1% - 10%	168177	4784
3_prime_UTR_variant	NA	NA	true	NA	false	false	true	eas	10% - 95%	2450713	668831
3_prime_UTR_variant	NA	NA	true	NA	false	false	true	eas	>95%	584565	288491
3_prime_UTR_variant	NA	NA	true	NA	false	false	true	eas	Doubleton	6262	41
3_prime_UTR_variant	NA	NA	true	NA	false	false	true	eas	Not found	0	0
3_prime_UTR_variant	NA	NA	true	NA	false	false	true	eas	Singleton	13934	0
3_prime_UTR_variant	NA	NA	true	NA	false	false	true	fin	0.1% - 1%	51745	342
3_prime_UTR_variant	NA	NA	true	NA	false	false	true	fin	1% - 10%	470892	14373
3_prime_UTR_variant	NA	NA	true	NA	false	false	true	fin	10% - 95%	5415609	1427258
3_prime_UTR_variant	NA	NA	true	NA	false	false	true	fin	< 0.1%	2592	9
3_prime_UTR_variant	NA	NA	true	NA	false	false	true	fin	>95%	1060221	522730
3_prime_UTR_variant	NA	NA	true	NA	false	false	true	fin	Doubleton	3746	37
3_prime_UTR_variant	NA	NA	true	NA	false	false	true	fin	Not found	0	0
3_prime_UTR_variant	NA	NA	true	NA	false	false	true	fin	Singleton	6713	0
3_prime_UTR_variant	NA	NA	true	NA	false	false	true	nfe	0.1% - 1%	285597	1583
3_prime_UTR_variant	NA	NA	true	NA	false	false	true	nfe	1% - 10%	1954893	58083
3_prime_UTR_variant	NA	NA	true	NA	false	false	true	nfe	10% - 95%	23907874	6253271
3_prime_UTR_variant	NA	NA	true	NA	false	false	true	nfe	< 0.1%	86804	258
3_prime_UTR_variant	NA	NA	true	NA	false	false	true	nfe	>95%	4615695	2273057
3_prime_UTR_variant	NA	NA	true	NA	false	false	true	nfe	Doubleton	24904	167
3_prime_UTR_variant	NA	NA	true	NA	false	false	true	nfe	Not found	0	0
3_prime_UTR_variant	NA	NA	true	NA	false	false	true	nfe	Singleton	59005	0
3_prime_UTR_variant	NA	NA	true	NA	false	false	true	oth	0.1% - 1%	28094	270
3_prime_UTR_variant	NA	NA	true	NA	false	false	true	oth	1% - 10%	155872	5547
3_prime_UTR_variant	NA	NA	true	NA	false	false	true	oth	10% - 95%	1707287	449788
3_prime_UTR_variant	NA	NA	true	NA	false	false	true	oth	>95%	298283	146682
3_prime_UTR_variant	NA	NA	true	NA	false	false	true	oth	Doubleton	6792	75
3_prime_UTR_variant	NA	NA	true	NA	false	false	true	oth	Not found	0	0
3_prime_UTR_variant	NA	NA	true	NA	false	false	true	oth	Singleton	14646	0
3_prime_UTR_variant	NA	NA	true	NA	false	false	true	global	0.1% - 1%	1399881	14687
3_prime_UTR_variant	NA	NA	true	NA	false	false	true	global	1% - 10%	6049328	307448
3_prime_UTR_variant	NA	NA	true	NA	false	false	true	global	10% - 95%	51505598	14108161
3_prime_UTR_variant	NA	NA	true	NA	false	false	true	global	< 0.1%	340945	1149
3_prime_UTR_variant	NA	NA	true	NA	false	false	true	global	>95%	6938208	3393885
3_prime_UTR_variant	NA	NA	true	NA	false	false	true	global	Doubleton	53282	329
3_prime_UTR_variant	NA	NA	true	NA	false	false	true	global	Singleton	109487	0
3_prime_UTR_variant	NA	NA	true	NA	false	true	false	afr	0.1% - 1%	7151	24
3_prime_UTR_variant	NA	NA	true	NA	false	true	false	afr	1% - 10%	37344	916
3_prime_UTR_variant	NA	NA	true	NA	false	true	false	afr	10% - 95%	313937	69524
3_prime_UTR_variant	NA	NA	true	NA	false	true	false	afr	< 0.1%	944	5
3_prime_UTR_variant	NA	NA	true	NA	false	true	false	afr	>95%	33849	16615
3_prime_UTR_variant	NA	NA	true	NA	false	true	false	afr	Doubleton	338	0
3_prime_UTR_variant	NA	NA	true	NA	false	true	false	afr	Not found	0	0
3_prime_UTR_variant	NA	NA	true	NA	false	true	false	afr	Singleton	562	0
3_prime_UTR_variant	NA	NA	true	NA	false	true	false	amr	0.1% - 1%	304	1
3_prime_UTR_variant	NA	NA	true	NA	false	true	false	amr	1% - 10%	2024	46
3_prime_UTR_variant	NA	NA	true	NA	false	true	false	amr	10% - 95%	27572	5932
3_prime_UTR_variant	NA	NA	true	NA	false	true	false	amr	>95%	4090	1996
3_prime_UTR_variant	NA	NA	true	NA	false	true	false	amr	Doubleton	118	0
3_prime_UTR_variant	NA	NA	true	NA	false	true	false	amr	Not found	0	0
3_prime_UTR_variant	NA	NA	true	NA	false	true	false	amr	Singleton	195	0
3_prime_UTR_variant	NA	NA	true	NA	false	true	false	asj	1% - 10%	927	18
3_prime_UTR_variant	NA	NA	true	NA	false	true	false	asj	10% - 95%	9321	2382
3_prime_UTR_variant	NA	NA	true	NA	false	true	false	asj	>95%	1104	547
3_prime_UTR_variant	NA	NA	true	NA	false	true	false	asj	Doubleton	52	0
3_prime_UTR_variant	NA	NA	true	NA	false	true	false	asj	Not found	0	0
3_prime_UTR_variant	NA	NA	true	NA	false	true	false	asj	Singleton	67	0
3_prime_UTR_variant	NA	NA	true	NA	false	true	false	eas	0.1% - 1%	461	3
3_prime_UTR_variant	NA	NA	true	NA	false	true	false	eas	1% - 10%	3789	102
3_prime_UTR_variant	NA	NA	true	NA	false	true	false	eas	10% - 95%	44501	9127
3_prime_UTR_variant	NA	NA	true	NA	false	true	false	eas	>95%	4600	2269
3_prime_UTR_variant	NA	NA	true	NA	false	true	false	eas	Doubleton	98	0
3_prime_UTR_variant	NA	NA	true	NA	false	true	false	eas	Not found	0	0
3_prime_UTR_variant	NA	NA	true	NA	false	true	false	eas	Singleton	226	0
3_prime_UTR_variant	NA	NA	true	NA	false	true	false	fin	0.1% - 1%	952	1
3_prime_UTR_variant	NA	NA	true	NA	false	true	false	fin	1% - 10%	7505	164
3_prime_UTR_variant	NA	NA	true	NA	false	true	false	fin	10% - 95%	137344	35566
3_prime_UTR_variant	NA	NA	true	NA	false	true	false	fin	< 0.1%	36	0
3_prime_UTR_variant	NA	NA	true	NA	false	true	false	fin	>95%	6913	3454
3_prime_UTR_variant	NA	NA	true	NA	false	true	false	fin	Doubleton	80	0
3_prime_UTR_variant	NA	NA	true	NA	false	true	false	fin	Not found	0	0
3_prime_UTR_variant	NA	NA	true	NA	false	true	false	fin	Singleton	96	0
3_prime_UTR_variant	NA	NA	true	NA	false	true	false	nfe	0.1% - 1%	5715	19
3_prime_UTR_variant	NA	NA	true	NA	false	true	false	nfe	1% - 10%	46480	596
3_prime_UTR_variant	NA	NA	true	NA	false	true	false	nfe	10% - 95%	543904	149482
3_prime_UTR_variant	NA	NA	true	NA	false	true	false	nfe	< 0.1%	1390	0
3_prime_UTR_variant	NA	NA	true	NA	false	true	false	nfe	>95%	58998	28780
3_prime_UTR_variant	NA	NA	true	NA	false	true	false	nfe	Doubleton	364	0
3_prime_UTR_variant	NA	NA	true	NA	false	true	false	nfe	Not found	0	0
3_prime_UTR_variant	NA	NA	true	NA	false	true	false	nfe	Singleton	739	0
3_prime_UTR_variant	NA	NA	true	NA	false	true	false	oth	0.1% - 1%	507	5
3_prime_UTR_variant	NA	NA	true	NA	false	true	false	oth	1% - 10%	2970	77
3_prime_UTR_variant	NA	NA	true	NA	false	true	false	oth	10% - 95%	41111	10910
3_prime_UTR_variant	NA	NA	true	NA	false	true	false	oth	>95%	2130	1060
3_prime_UTR_variant	NA	NA	true	NA	false	true	false	oth	Doubleton	100	0
3_prime_UTR_variant	NA	NA	true	NA	false	true	false	oth	Not found	0	0
3_prime_UTR_variant	NA	NA	true	NA	false	true	false	oth	Singleton	212	0
3_prime_UTR_variant	NA	NA	true	NA	false	true	false	global	0.1% - 1%	22696	188
3_prime_UTR_variant	NA	NA	true	NA	false	true	false	global	1% - 10%	102591	3442
3_prime_UTR_variant	NA	NA	true	NA	false	true	false	global	10% - 95%	1098325	277443
3_prime_UTR_variant	NA	NA	true	NA	false	true	false	global	< 0.1%	5220	17
3_prime_UTR_variant	NA	NA	true	NA	false	true	false	global	>95%	120306	58531
3_prime_UTR_variant	NA	NA	true	NA	false	true	false	global	Doubleton	694	0
3_prime_UTR_variant	NA	NA	true	NA	false	true	false	global	Singleton	1288	0
3_prime_UTR_variant	NA	NA	true	NA	false	true	true	afr	0.1% - 1%	8512	142
3_prime_UTR_variant	NA	NA	true	NA	false	true	true	afr	1% - 10%	75824	2064
3_prime_UTR_variant	NA	NA	true	NA	false	true	true	afr	10% - 95%	461022	102230
3_prime_UTR_variant	NA	NA	true	NA	false	true	true	afr	< 0.1%	1706	31
3_prime_UTR_variant	NA	NA	true	NA	false	true	true	afr	>95%	47320	23185
3_prime_UTR_variant	NA	NA	true	NA	false	true	true	afr	Doubleton	592	19
3_prime_UTR_variant	NA	NA	true	NA	false	true	true	afr	Not found	0	0
3_prime_UTR_variant	NA	NA	true	NA	false	true	true	afr	Singleton	1147	0
3_prime_UTR_variant	NA	NA	true	NA	false	true	true	amr	0.1% - 1%	422	8
3_prime_UTR_variant	NA	NA	true	NA	false	true	true	amr	1% - 10%	3003	98
3_prime_UTR_variant	NA	NA	true	NA	false	true	true	amr	10% - 95%	52628	13034
3_prime_UTR_variant	NA	NA	true	NA	false	true	true	amr	>95%	3772	1858
3_prime_UTR_variant	NA	NA	true	NA	false	true	true	amr	Doubleton	158	8
3_prime_UTR_variant	NA	NA	true	NA	false	true	true	amr	Not found	0	0
3_prime_UTR_variant	NA	NA	true	NA	false	true	true	amr	Singleton	352	0
3_prime_UTR_variant	NA	NA	true	NA	false	true	true	asj	1% - 10%	957	24
3_prime_UTR_variant	NA	NA	true	NA	false	true	true	asj	10% - 95%	16080	4333
3_prime_UTR_variant	NA	NA	true	NA	false	true	true	asj	>95%	710	353
3_prime_UTR_variant	NA	NA	true	NA	false	true	true	asj	Doubleton	98	3
3_prime_UTR_variant	NA	NA	true	NA	false	true	true	asj	Not found	0	0
3_prime_UTR_variant	NA	NA	true	NA	false	true	true	asj	Singleton	92	0
3_prime_UTR_variant	NA	NA	true	NA	false	true	true	eas	0.1% - 1%	681	14
3_prime_UTR_variant	NA	NA	true	NA	false	true	true	eas	1% - 10%	5973	175
3_prime_UTR_variant	NA	NA	true	NA	false	true	true	eas	10% - 95%	83169	19836
3_prime_UTR_variant	NA	NA	true	NA	false	true	true	eas	>95%	7576	3728
3_prime_UTR_variant	NA	NA	true	NA	false	true	true	eas	Doubleton	192	11
3_prime_UTR_variant	NA	NA	true	NA	false	true	true	eas	Not found	0	0
3_prime_UTR_variant	NA	NA	true	NA	false	true	true	eas	Singleton	334	0
3_prime_UTR_variant	NA	NA	true	NA	false	true	true	fin	0.1% - 1%	1377	35
3_prime_UTR_variant	NA	NA	true	NA	false	true	true	fin	1% - 10%	14487	450
3_prime_UTR_variant	NA	NA	true	NA	false	true	true	fin	10% - 95%	224622	61671
3_prime_UTR_variant	NA	NA	true	NA	false	true	true	fin	< 0.1%	75	2
3_prime_UTR_variant	NA	NA	true	NA	false	true	true	fin	>95%	15609	7708
3_prime_UTR_variant	NA	NA	true	NA	false	true	true	fin	Doubleton	100	6
3_prime_UTR_variant	NA	NA	true	NA	false	true	true	fin	Not found	0	0
3_prime_UTR_variant	NA	NA	true	NA	false	true	true	fin	Singleton	207	0
3_prime_UTR_variant	NA	NA	true	NA	false	true	true	nfe	0.1% - 1%	6082	152
3_prime_UTR_variant	NA	NA	true	NA	false	true	true	nfe	1% - 10%	57966	1621
3_prime_UTR_variant	NA	NA	true	NA	false	true	true	nfe	10% - 95%	889375	232180
3_prime_UTR_variant	NA	NA	true	NA	false	true	true	nfe	< 0.1%	2021	28
3_prime_UTR_variant	NA	NA	true	NA	false	true	true	nfe	>95%	61154	29974
3_prime_UTR_variant	NA	NA	true	NA	false	true	true	nfe	Doubleton	664	29
3_prime_UTR_variant	NA	NA	true	NA	false	true	true	nfe	Not found	0	0
3_prime_UTR_variant	NA	NA	true	NA	false	true	true	nfe	Singleton	1376	0
3_prime_UTR_variant	NA	NA	true	NA	false	true	true	oth	0.1% - 1%	609	9
3_prime_UTR_variant	NA	NA	true	NA	false	true	true	oth	1% - 10%	4842	155
3_prime_UTR_variant	NA	NA	true	NA	false	true	true	oth	10% - 95%	64873	16883
3_prime_UTR_variant	NA	NA	true	NA	false	true	true	oth	>95%	5191	2530
3_prime_UTR_variant	NA	NA	true	NA	false	true	true	oth	Doubleton	188	15
3_prime_UTR_variant	NA	NA	true	NA	false	true	true	oth	Not found	0	0
3_prime_UTR_variant	NA	NA	true	NA	false	true	true	oth	Singleton	389	0
3_prime_UTR_variant	NA	NA	true	NA	false	true	true	global	0.1% - 1%	34163	704
3_prime_UTR_variant	NA	NA	true	NA	false	true	true	global	1% - 10%	165889	6338
3_prime_UTR_variant	NA	NA	true	NA	false	true	true	global	10% - 95%	1797412	461843
3_prime_UTR_variant	NA	NA	true	NA	false	true	true	global	< 0.1%	8766	146
3_prime_UTR_variant	NA	NA	true	NA	false	true	true	global	>95%	113435	55515
3_prime_UTR_variant	NA	NA	true	NA	false	true	true	global	Doubleton	1366	56
3_prime_UTR_variant	NA	NA	true	NA	false	true	true	global	Singleton	2496	0
3_prime_UTR_variant	NA	NA	true	NA	true	false	false	afr	0.1% - 1%	295523	2356
3_prime_UTR_variant	NA	NA	true	NA	true	false	false	afr	1% - 10%	2867920	99922
3_prime_UTR_variant	NA	NA	true	NA	true	false	false	afr	10% - 95%	15805811	3334734
3_prime_UTR_variant	NA	NA	true	NA	true	false	false	afr	< 0.1%	28733	146
3_prime_UTR_variant	NA	NA	true	NA	true	false	false	afr	>95%	357603	174543
3_prime_UTR_variant	NA	NA	true	NA	true	false	false	afr	Doubleton	8794	107
3_prime_UTR_variant	NA	NA	true	NA	true	false	false	afr	Not found	0	0
3_prime_UTR_variant	NA	NA	true	NA	true	false	false	afr	Singleton	11447	0
3_prime_UTR_variant	NA	NA	true	NA	true	false	false	amr	0.1% - 1%	13975	99
3_prime_UTR_variant	NA	NA	true	NA	true	false	false	amr	1% - 10%	170492	4004
3_prime_UTR_variant	NA	NA	true	NA	true	false	false	amr	10% - 95%	1176316	249211
3_prime_UTR_variant	NA	NA	true	NA	true	false	false	amr	>95%	43797	21419
3_prime_UTR_variant	NA	NA	true	NA	true	false	false	amr	Doubleton	5830	84
3_prime_UTR_variant	NA	NA	true	NA	true	false	false	amr	Not found	0	0
3_prime_UTR_variant	NA	NA	true	NA	true	false	false	amr	Singleton	6700	0
3_prime_UTR_variant	NA	NA	true	NA	true	false	false	asj	1% - 10%	62469	1566
3_prime_UTR_variant	NA	NA	true	NA	true	false	false	asj	10% - 95%	468755	105126
3_prime_UTR_variant	NA	NA	true	NA	true	false	false	asj	>95%	24708	12051
3_prime_UTR_variant	NA	NA	true	NA	true	false	false	asj	Doubleton	4022	56
3_prime_UTR_variant	NA	NA	true	NA	true	false	false	asj	Not found	0	0
3_prime_UTR_variant	NA	NA	true	NA	true	false	false	asj	Singleton	3899	0
3_prime_UTR_variant	NA	NA	true	NA	true	false	false	eas	0.1% - 1%	31717	261
3_prime_UTR_variant	NA	NA	true	NA	true	false	false	eas	1% - 10%	253490	8874
3_prime_UTR_variant	NA	NA	true	NA	true	false	false	eas	10% - 95%	2707951	686337
3_prime_UTR_variant	NA	NA	true	NA	true	false	false	eas	>95%	289622	141887
3_prime_UTR_variant	NA	NA	true	NA	true	false	false	eas	Doubleton	4754	79
3_prime_UTR_variant	NA	NA	true	NA	true	false	false	eas	Not found	0	0
3_prime_UTR_variant	NA	NA	true	NA	true	false	false	eas	Singleton	6195	0
3_prime_UTR_variant	NA	NA	true	NA	true	false	false	fin	0.1% - 1%	47955	676
3_prime_UTR_variant	NA	NA	true	NA	true	false	false	fin	1% - 10%	532773	12084
3_prime_UTR_variant	NA	NA	true	NA	true	false	false	fin	10% - 95%	3818497	740996
3_prime_UTR_variant	NA	NA	true	NA	true	false	false	fin	< 0.1%	603	2
3_prime_UTR_variant	NA	NA	true	NA	true	false	false	fin	>95%	193176	94565
3_prime_UTR_variant	NA	NA	true	NA	true	false	false	fin	Doubleton	4564	125
3_prime_UTR_variant	NA	NA	true	NA	true	false	false	fin	Not found	0	0
3_prime_UTR_variant	NA	NA	true	NA	true	false	false	fin	Singleton	4583	0
3_prime_UTR_variant	NA	NA	true	NA	true	false	false	nfe	0.1% - 1%	412362	4071
3_prime_UTR_variant	NA	NA	true	NA	true	false	false	nfe	1% - 10%	2962565	95844
3_prime_UTR_variant	NA	NA	true	NA	true	false	false	nfe	10% - 95%	24187837	5624590
3_prime_UTR_variant	NA	NA	true	NA	true	false	false	nfe	< 0.1%	54563	324
3_prime_UTR_variant	NA	NA	true	NA	true	false	false	nfe	>95%	1532872	749575
3_prime_UTR_variant	NA	NA	true	NA	true	false	false	nfe	Doubleton	9346	129
3_prime_UTR_variant	NA	NA	true	NA	true	false	false	nfe	Not found	0	0
3_prime_UTR_variant	NA	NA	true	NA	true	false	false	nfe	Singleton	13455	0
3_prime_UTR_variant	NA	NA	true	NA	true	false	false	oth	0.1% - 1%	24643	301
3_prime_UTR_variant	NA	NA	true	NA	true	false	false	oth	1% - 10%	235125	7108
3_prime_UTR_variant	NA	NA	true	NA	true	false	false	oth	10% - 95%	1528945	338414
3_prime_UTR_variant	NA	NA	true	NA	true	false	false	oth	>95%	67916	33113
3_prime_UTR_variant	NA	NA	true	NA	true	false	false	oth	Doubleton	5946	97
3_prime_UTR_variant	NA	NA	true	NA	true	false	false	oth	Not found	0	0
3_prime_UTR_variant	NA	NA	true	NA	true	false	false	oth	Singleton	7077	0
3_prime_UTR_variant	NA	NA	true	NA	true	false	false	global	0.1% - 1%	1136562	14396
3_prime_UTR_variant	NA	NA	true	NA	true	false	false	global	1% - 10%	8588967	406857
3_prime_UTR_variant	NA	NA	true	NA	true	false	false	global	10% - 95%	48823200	11362798
3_prime_UTR_variant	NA	NA	true	NA	true	false	false	global	< 0.1%	150079	1056
3_prime_UTR_variant	NA	NA	true	NA	true	false	false	global	>95%	1564086	759615
3_prime_UTR_variant	NA	NA	true	NA	true	false	false	global	Doubleton	13168	154
3_prime_UTR_variant	NA	NA	true	NA	true	false	false	global	Singleton	19264	0
3_prime_UTR_variant	NA	NA	true	NA	true	false	true	afr	0.1% - 1%	32857	286
3_prime_UTR_variant	NA	NA	true	NA	true	false	true	afr	1% - 10%	294460	10274
3_prime_UTR_variant	NA	NA	true	NA	true	false	true	afr	10% - 95%	1648230	342695
3_prime_UTR_variant	NA	NA	true	NA	true	false	true	afr	< 0.1%	3179	16
3_prime_UTR_variant	NA	NA	true	NA	true	false	true	afr	>95%	50219	24686
3_prime_UTR_variant	NA	NA	true	NA	true	false	true	afr	Doubleton	1028	17
3_prime_UTR_variant	NA	NA	true	NA	true	false	true	afr	Not found	0	0
3_prime_UTR_variant	NA	NA	true	NA	true	false	true	afr	Singleton	1309	0
3_prime_UTR_variant	NA	NA	true	NA	true	false	true	amr	0.1% - 1%	1418	9
3_prime_UTR_variant	NA	NA	true	NA	true	false	true	amr	1% - 10%	17223	398
3_prime_UTR_variant	NA	NA	true	NA	true	false	true	amr	10% - 95%	120322	26286
3_prime_UTR_variant	NA	NA	true	NA	true	false	true	amr	>95%	5518	2684
3_prime_UTR_variant	NA	NA	true	NA	true	false	true	amr	Doubleton	648	17
3_prime_UTR_variant	NA	NA	true	NA	true	false	true	amr	Not found	0	0
3_prime_UTR_variant	NA	NA	true	NA	true	false	true	amr	Singleton	760	0
3_prime_UTR_variant	NA	NA	true	NA	true	false	true	asj	1% - 10%	6142	170
3_prime_UTR_variant	NA	NA	true	NA	true	false	true	asj	10% - 95%	50641	11959
3_prime_UTR_variant	NA	NA	true	NA	true	false	true	asj	>95%	1856	909
3_prime_UTR_variant	NA	NA	true	NA	true	false	true	asj	Doubleton	486	4
3_prime_UTR_variant	NA	NA	true	NA	true	false	true	asj	Not found	0	0
3_prime_UTR_variant	NA	NA	true	NA	true	false	true	asj	Singleton	437	0
3_prime_UTR_variant	NA	NA	true	NA	true	false	true	eas	0.1% - 1%	3266	36
3_prime_UTR_variant	NA	NA	true	NA	true	false	true	eas	1% - 10%	23310	832
3_prime_UTR_variant	NA	NA	true	NA	true	false	true	eas	10% - 95%	290064	71270
3_prime_UTR_variant	NA	NA	true	NA	true	false	true	eas	>95%	37718	18174
3_prime_UTR_variant	NA	NA	true	NA	true	false	true	eas	Doubleton	594	7
3_prime_UTR_variant	NA	NA	true	NA	true	false	true	eas	Not found	0	0
3_prime_UTR_variant	NA	NA	true	NA	true	false	true	eas	Singleton	652	0
3_prime_UTR_variant	NA	NA	true	NA	true	false	true	fin	0.1% - 1%	4901	58
3_prime_UTR_variant	NA	NA	true	NA	true	false	true	fin	1% - 10%	50258	1149
3_prime_UTR_variant	NA	NA	true	NA	true	false	true	fin	10% - 95%	395869	80505
3_prime_UTR_variant	NA	NA	true	NA	true	false	true	fin	< 0.1%	60	0
3_prime_UTR_variant	NA	NA	true	NA	true	false	true	fin	>95%	12116	5901
3_prime_UTR_variant	NA	NA	true	NA	true	false	true	fin	Doubleton	596	8
3_prime_UTR_variant	NA	NA	true	NA	true	false	true	fin	Not found	0	0
3_prime_UTR_variant	NA	NA	true	NA	true	false	true	fin	Singleton	522	0
3_prime_UTR_variant	NA	NA	true	NA	true	false	true	nfe	0.1% - 1%	45261	508
3_prime_UTR_variant	NA	NA	true	NA	true	false	true	nfe	1% - 10%	306207	11291
3_prime_UTR_variant	NA	NA	true	NA	true	false	true	nfe	10% - 95%	2642201	649024
3_prime_UTR_variant	NA	NA	true	NA	true	false	true	nfe	< 0.1%	5864	20
3_prime_UTR_variant	NA	NA	true	NA	true	false	true	nfe	>95%	103073	50383
3_prime_UTR_variant	NA	NA	true	NA	true	false	true	nfe	Doubleton	1074	16
3_prime_UTR_variant	NA	NA	true	NA	true	false	true	nfe	Not found	0	0
3_prime_UTR_variant	NA	NA	true	NA	true	false	true	nfe	Singleton	1585	0
3_prime_UTR_variant	NA	NA	true	NA	true	false	true	oth	0.1% - 1%	2641	27
3_prime_UTR_variant	NA	NA	true	NA	true	false	true	oth	1% - 10%	22294	722
3_prime_UTR_variant	NA	NA	true	NA	true	false	true	oth	10% - 95%	164710	37560
3_prime_UTR_variant	NA	NA	true	NA	true	false	true	oth	>95%	5368	2605
3_prime_UTR_variant	NA	NA	true	NA	true	false	true	oth	Doubleton	706	17
3_prime_UTR_variant	NA	NA	true	NA	true	false	true	oth	Not found	0	0
3_prime_UTR_variant	NA	NA	true	NA	true	false	true	oth	Singleton	796	0
3_prime_UTR_variant	NA	NA	true	NA	true	false	true	global	0.1% - 1%	128618	1856
3_prime_UTR_variant	NA	NA	true	NA	true	false	true	global	1% - 10%	878261	44599
3_prime_UTR_variant	NA	NA	true	NA	true	false	true	global	10% - 95%	5135121	1208728
3_prime_UTR_variant	NA	NA	true	NA	true	false	true	global	< 0.1%	16204	101
3_prime_UTR_variant	NA	NA	true	NA	true	false	true	global	>95%	196546	95217
3_prime_UTR_variant	NA	NA	true	NA	true	false	true	global	Doubleton	1544	22
3_prime_UTR_variant	NA	NA	true	NA	true	false	true	global	Singleton	2145	0
3_prime_UTR_variant	NA	NA	true	NA	true	true	false	afr	0.1% - 1%	422	2
3_prime_UTR_variant	NA	NA	true	NA	true	true	false	afr	1% - 10%	1297	39
3_prime_UTR_variant	NA	NA	true	NA	true	true	false	afr	10% - 95%	25998	4652
3_prime_UTR_variant	NA	NA	true	NA	true	true	false	afr	< 0.1%	43	0
3_prime_UTR_variant	NA	NA	true	NA	true	true	false	afr	Doubleton	4	0
3_prime_UTR_variant	NA	NA	true	NA	true	true	false	afr	Not found	0	0
3_prime_UTR_variant	NA	NA	true	NA	true	true	false	afr	Singleton	18	0
3_prime_UTR_variant	NA	NA	true	NA	true	true	false	amr	0.1% - 1%	25	1
3_prime_UTR_variant	NA	NA	true	NA	true	true	false	amr	1% - 10%	135	2
3_prime_UTR_variant	NA	NA	true	NA	true	true	false	amr	10% - 95%	2418	437
3_prime_UTR_variant	NA	NA	true	NA	true	true	false	amr	Doubleton	4	0
3_prime_UTR_variant	NA	NA	true	NA	true	true	false	amr	Not found	0	0
3_prime_UTR_variant	NA	NA	true	NA	true	true	false	amr	Singleton	5	0
3_prime_UTR_variant	NA	NA	true	NA	true	true	false	asj	1% - 10%	90	2
3_prime_UTR_variant	NA	NA	true	NA	true	true	false	asj	10% - 95%	800	111
3_prime_UTR_variant	NA	NA	true	NA	true	true	false	asj	Not found	0	0
3_prime_UTR_variant	NA	NA	true	NA	true	true	false	asj	Singleton	2	0
3_prime_UTR_variant	NA	NA	true	NA	true	true	false	eas	0.1% - 1%	48	2
3_prime_UTR_variant	NA	NA	true	NA	true	true	false	eas	1% - 10%	350	14
3_prime_UTR_variant	NA	NA	true	NA	true	true	false	eas	10% - 95%	5209	1273
3_prime_UTR_variant	NA	NA	true	NA	true	true	false	eas	Doubleton	8	0
3_prime_UTR_variant	NA	NA	true	NA	true	true	false	eas	Not found	0	0
3_prime_UTR_variant	NA	NA	true	NA	true	true	false	eas	Singleton	2	0
3_prime_UTR_variant	NA	NA	true	NA	true	true	false	fin	0.1% - 1%	78	0
3_prime_UTR_variant	NA	NA	true	NA	true	true	false	fin	1% - 10%	627	9
3_prime_UTR_variant	NA	NA	true	NA	true	true	false	fin	10% - 95%	7701	1115
3_prime_UTR_variant	NA	NA	true	NA	true	true	false	fin	Doubleton	2	0
3_prime_UTR_variant	NA	NA	true	NA	true	true	false	fin	Not found	0	0
3_prime_UTR_variant	NA	NA	true	NA	true	true	false	fin	Singleton	7	0
3_prime_UTR_variant	NA	NA	true	NA	true	true	false	nfe	0.1% - 1%	616	2
3_prime_UTR_variant	NA	NA	true	NA	true	true	false	nfe	1% - 10%	3628	85
3_prime_UTR_variant	NA	NA	true	NA	true	true	false	nfe	10% - 95%	42754	7922
3_prime_UTR_variant	NA	NA	true	NA	true	true	false	nfe	< 0.1%	39	0
3_prime_UTR_variant	NA	NA	true	NA	true	true	false	nfe	Doubleton	4	0
3_prime_UTR_variant	NA	NA	true	NA	true	true	false	nfe	Not found	0	0
3_prime_UTR_variant	NA	NA	true	NA	true	true	false	nfe	Singleton	18	0
3_prime_UTR_variant	NA	NA	true	NA	true	true	false	oth	0.1% - 1%	40	0
3_prime_UTR_variant	NA	NA	true	NA	true	true	false	oth	1% - 10%	207	6
3_prime_UTR_variant	NA	NA	true	NA	true	true	false	oth	10% - 95%	2755	437
3_prime_UTR_variant	NA	NA	true	NA	true	true	false	oth	Doubleton	4	0
3_prime_UTR_variant	NA	NA	true	NA	true	true	false	oth	Not found	0	0
3_prime_UTR_variant	NA	NA	true	NA	true	true	false	oth	Singleton	7	0
3_prime_UTR_variant	NA	NA	true	NA	true	true	false	global	0.1% - 1%	1387	18
3_prime_UTR_variant	NA	NA	true	NA	true	true	false	global	1% - 10%	6399	249
3_prime_UTR_variant	NA	NA	true	NA	true	true	false	global	10% - 95%	87284	15844
3_prime_UTR_variant	NA	NA	true	NA	true	true	false	global	< 0.1%	256	0
3_prime_UTR_variant	NA	NA	true	NA	true	true	false	global	Doubleton	16	0
3_prime_UTR_variant	NA	NA	true	NA	true	true	false	global	Singleton	23	0
3_prime_UTR_variant	NA	NA	true	NA	true	true	true	afr	0.1% - 1%	222	0
3_prime_UTR_variant	NA	NA	true	NA	true	true	true	afr	1% - 10%	3826	99
3_prime_UTR_variant	NA	NA	true	NA	true	true	true	afr	10% - 95%	19564	3546
3_prime_UTR_variant	NA	NA	true	NA	true	true	true	afr	< 0.1%	24	0
3_prime_UTR_variant	NA	NA	true	NA	true	true	true	afr	Doubleton	6	1
3_prime_UTR_variant	NA	NA	true	NA	true	true	true	afr	Not found	0	0
3_prime_UTR_variant	NA	NA	true	NA	true	true	true	afr	Singleton	11	0
3_prime_UTR_variant	NA	NA	true	NA	true	true	true	amr	0.1% - 1%	3	0
3_prime_UTR_variant	NA	NA	true	NA	true	true	true	amr	1% - 10%	172	1
3_prime_UTR_variant	NA	NA	true	NA	true	true	true	amr	10% - 95%	1512	220
3_prime_UTR_variant	NA	NA	true	NA	true	true	true	amr	Doubleton	4	0
3_prime_UTR_variant	NA	NA	true	NA	true	true	true	amr	Not found	0	0
3_prime_UTR_variant	NA	NA	true	NA	true	true	true	amr	Singleton	10	0
3_prime_UTR_variant	NA	NA	true	NA	true	true	true	asj	1% - 10%	63	1
3_prime_UTR_variant	NA	NA	true	NA	true	true	true	asj	10% - 95%	553	97
3_prime_UTR_variant	NA	NA	true	NA	true	true	true	asj	Doubleton	4	0
3_prime_UTR_variant	NA	NA	true	NA	true	true	true	asj	Not found	0	0
3_prime_UTR_variant	NA	NA	true	NA	true	true	true	asj	Singleton	2	0
3_prime_UTR_variant	NA	NA	true	NA	true	true	true	eas	0.1% - 1%	19	0
3_prime_UTR_variant	NA	NA	true	NA	true	true	true	eas	1% - 10%	661	38
3_prime_UTR_variant	NA	NA	true	NA	true	true	true	eas	10% - 95%	3385	861
3_prime_UTR_variant	NA	NA	true	NA	true	true	true	eas	Doubleton	6	0
3_prime_UTR_variant	NA	NA	true	NA	true	true	true	eas	Not found	0	0
3_prime_UTR_variant	NA	NA	true	NA	true	true	true	eas	Singleton	6	0
3_prime_UTR_variant	NA	NA	true	NA	true	true	true	fin	0.1% - 1%	30	0
3_prime_UTR_variant	NA	NA	true	NA	true	true	true	fin	1% - 10%	561	3
3_prime_UTR_variant	NA	NA	true	NA	true	true	true	fin	10% - 95%	4630	630
3_prime_UTR_variant	NA	NA	true	NA	true	true	true	fin	Doubleton	2	0
3_prime_UTR_variant	NA	NA	true	NA	true	true	true	fin	Not found	0	0
3_prime_UTR_variant	NA	NA	true	NA	true	true	true	fin	Singleton	3	0
3_prime_UTR_variant	NA	NA	true	NA	true	true	true	nfe	0.1% - 1%	612	1
3_prime_UTR_variant	NA	NA	true	NA	true	true	true	nfe	1% - 10%	3596	141
3_prime_UTR_variant	NA	NA	true	NA	true	true	true	nfe	10% - 95%	30803	5470
3_prime_UTR_variant	NA	NA	true	NA	true	true	true	nfe	< 0.1%	54	2
3_prime_UTR_variant	NA	NA	true	NA	true	true	true	nfe	Doubleton	8	2
3_prime_UTR_variant	NA	NA	true	NA	true	true	true	nfe	Not found	0	0
3_prime_UTR_variant	NA	NA	true	NA	true	true	true	nfe	Singleton	11	0
3_prime_UTR_variant	NA	NA	true	NA	true	true	true	oth	0.1% - 1%	30	0
3_prime_UTR_variant	NA	NA	true	NA	true	true	true	oth	1% - 10%	311	8
3_prime_UTR_variant	NA	NA	true	NA	true	true	true	oth	10% - 95%	1913	313
3_prime_UTR_variant	NA	NA	true	NA	true	true	true	oth	Doubleton	4	0
3_prime_UTR_variant	NA	NA	true	NA	true	true	true	oth	Not found	0	0
3_prime_UTR_variant	NA	NA	true	NA	true	true	true	oth	Singleton	4	0
3_prime_UTR_variant	NA	NA	true	NA	true	true	true	global	0.1% - 1%	1731	16
3_prime_UTR_variant	NA	NA	true	NA	true	true	true	global	1% - 10%	11755	620
3_prime_UTR_variant	NA	NA	true	NA	true	true	true	global	10% - 95%	58995	10794
3_prime_UTR_variant	NA	NA	true	NA	true	true	true	global	< 0.1%	121	4
3_prime_UTR_variant	NA	NA	true	NA	true	true	true	global	Doubleton	10	0
3_prime_UTR_variant	NA	NA	true	NA	true	true	true	global	Singleton	13	0
5_prime_UTR_variant	NA	NA	false	NA	false	false	false	afr	0.1% - 1%	1179	5
5_prime_UTR_variant	NA	NA	false	NA	false	false	false	afr	1% - 10%	10944	338
5_prime_UTR_variant	NA	NA	false	NA	false	false	false	afr	10% - 95%	46083	8057
5_prime_UTR_variant	NA	NA	false	NA	false	false	false	afr	< 0.1%	141	0
5_prime_UTR_variant	NA	NA	false	NA	false	false	false	afr	Doubleton	62	1
5_prime_UTR_variant	NA	NA	false	NA	false	false	false	afr	Not found	0	0
5_prime_UTR_variant	NA	NA	false	NA	false	false	false	afr	Singleton	126	0
5_prime_UTR_variant	NA	NA	false	NA	false	false	false	amr	0.1% - 1%	113	5
5_prime_UTR_variant	NA	NA	false	NA	false	false	false	amr	1% - 10%	339	13
5_prime_UTR_variant	NA	NA	false	NA	false	false	false	amr	10% - 95%	4385	928
5_prime_UTR_variant	NA	NA	false	NA	false	false	false	amr	Doubleton	26	0
5_prime_UTR_variant	NA	NA	false	NA	false	false	false	amr	Not found	0	0
5_prime_UTR_variant	NA	NA	false	NA	false	false	false	amr	Singleton	33	0
5_prime_UTR_variant	NA	NA	false	NA	false	false	false	asj	1% - 10%	60	2
5_prime_UTR_variant	NA	NA	false	NA	false	false	false	asj	10% - 95%	1214	190
5_prime_UTR_variant	NA	NA	false	NA	false	false	false	asj	Doubleton	8	0
5_prime_UTR_variant	NA	NA	false	NA	false	false	false	asj	Not found	0	0
5_prime_UTR_variant	NA	NA	false	NA	false	false	false	asj	Singleton	8	0
5_prime_UTR_variant	NA	NA	false	NA	false	false	false	eas	0.1% - 1%	84	0
5_prime_UTR_variant	NA	NA	false	NA	false	false	false	eas	1% - 10%	313	7
5_prime_UTR_variant	NA	NA	false	NA	false	false	false	eas	10% - 95%	8526	2058
5_prime_UTR_variant	NA	NA	false	NA	false	false	false	eas	Doubleton	20	0
5_prime_UTR_variant	NA	NA	false	NA	false	false	false	eas	Not found	0	0
5_prime_UTR_variant	NA	NA	false	NA	false	false	false	eas	Singleton	26	0
5_prime_UTR_variant	NA	NA	false	NA	false	false	false	fin	0.1% - 1%	21	0
5_prime_UTR_variant	NA	NA	false	NA	false	false	false	fin	1% - 10%	748	18
5_prime_UTR_variant	NA	NA	false	NA	false	false	false	fin	10% - 95%	16964	3212
5_prime_UTR_variant	NA	NA	false	NA	false	false	false	fin	< 0.1%	3	0
5_prime_UTR_variant	NA	NA	false	NA	false	false	false	fin	Doubleton	4	0
5_prime_UTR_variant	NA	NA	false	NA	false	false	false	fin	Not found	0	0
5_prime_UTR_variant	NA	NA	false	NA	false	false	false	fin	Singleton	15	0
5_prime_UTR_variant	NA	NA	false	NA	false	false	false	nfe	0.1% - 1%	258	1
5_prime_UTR_variant	NA	NA	false	NA	false	false	false	nfe	1% - 10%	5381	150
5_prime_UTR_variant	NA	NA	false	NA	false	false	false	nfe	10% - 95%	70794	12520
5_prime_UTR_variant	NA	NA	false	NA	false	false	false	nfe	< 0.1%	251	0
5_prime_UTR_variant	NA	NA	false	NA	false	false	false	nfe	Doubleton	60	0
5_prime_UTR_variant	NA	NA	false	NA	false	false	false	nfe	Not found	0	0
5_prime_UTR_variant	NA	NA	false	NA	false	false	false	nfe	Singleton	172	0
5_prime_UTR_variant	NA	NA	false	NA	false	false	false	oth	0.1% - 1%	66	2
5_prime_UTR_variant	NA	NA	false	NA	false	false	false	oth	1% - 10%	324	2
5_prime_UTR_variant	NA	NA	false	NA	false	false	false	oth	10% - 95%	5224	972
5_prime_UTR_variant	NA	NA	false	NA	false	false	false	oth	Doubleton	20	0
5_prime_UTR_variant	NA	NA	false	NA	false	false	false	oth	Not found	0	0
5_prime_UTR_variant	NA	NA	false	NA	false	false	false	oth	Singleton	44	0
5_prime_UTR_variant	NA	NA	false	NA	false	false	false	global	0.1% - 1%	3956	31
5_prime_UTR_variant	NA	NA	false	NA	false	false	false	global	1% - 10%	29711	1594
5_prime_UTR_variant	NA	NA	false	NA	false	false	false	global	10% - 95%	139251	26855
5_prime_UTR_variant	NA	NA	false	NA	false	false	false	global	< 0.1%	698	0
5_prime_UTR_variant	NA	NA	false	NA	false	false	false	global	Doubleton	126	1
5_prime_UTR_variant	NA	NA	false	NA	false	false	false	global	Singleton	297	0
5_prime_UTR_variant	NA	NA	false	NA	false	false	true	afr	0.1% - 1%	900	13
5_prime_UTR_variant	NA	NA	false	NA	false	false	true	afr	1% - 10%	9509	522
5_prime_UTR_variant	NA	NA	false	NA	false	false	true	afr	10% - 95%	55029	10799
5_prime_UTR_variant	NA	NA	false	NA	false	false	true	afr	< 0.1%	243	3
5_prime_UTR_variant	NA	NA	false	NA	false	false	true	afr	>95%	8635	4286
5_prime_UTR_variant	NA	NA	false	NA	false	false	true	afr	Doubleton	62	2
5_prime_UTR_variant	NA	NA	false	NA	false	false	true	afr	Not found	0	0
5_prime_UTR_variant	NA	NA	false	NA	false	false	true	afr	Singleton	135	0
5_prime_UTR_variant	NA	NA	false	NA	false	false	true	amr	0.1% - 1%	60	4
5_prime_UTR_variant	NA	NA	false	NA	false	false	true	amr	1% - 10%	701	91
5_prime_UTR_variant	NA	NA	false	NA	false	false	true	amr	10% - 95%	4714	1215
5_prime_UTR_variant	NA	NA	false	NA	false	false	true	amr	>95%	842	421
5_prime_UTR_variant	NA	NA	false	NA	false	false	true	amr	Doubleton	24	0
5_prime_UTR_variant	NA	NA	false	NA	false	false	true	amr	Not found	0	0
5_prime_UTR_variant	NA	NA	false	NA	false	false	true	amr	Singleton	44	0
5_prime_UTR_variant	NA	NA	false	NA	false	false	true	asj	1% - 10%	145	21
5_prime_UTR_variant	NA	NA	false	NA	false	false	true	asj	10% - 95%	1585	391
5_prime_UTR_variant	NA	NA	false	NA	false	false	true	asj	>95%	290	145
5_prime_UTR_variant	NA	NA	false	NA	false	false	true	asj	Doubleton	4	0
5_prime_UTR_variant	NA	NA	false	NA	false	false	true	asj	Not found	0	0
5_prime_UTR_variant	NA	NA	false	NA	false	false	true	asj	Singleton	7	0
5_prime_UTR_variant	NA	NA	false	NA	false	false	true	eas	0.1% - 1%	61	1
5_prime_UTR_variant	NA	NA	false	NA	false	false	true	eas	1% - 10%	104	0
5_prime_UTR_variant	NA	NA	false	NA	false	false	true	eas	10% - 95%	11233	2777
5_prime_UTR_variant	NA	NA	false	NA	false	false	true	eas	>95%	1560	780
5_prime_UTR_variant	NA	NA	false	NA	false	false	true	eas	Doubleton	30	1
5_prime_UTR_variant	NA	NA	false	NA	false	false	true	eas	Not found	0	0
5_prime_UTR_variant	NA	NA	false	NA	false	false	true	eas	Singleton	50	0
5_prime_UTR_variant	NA	NA	false	NA	false	false	true	fin	0.1% - 1%	130	2
5_prime_UTR_variant	NA	NA	false	NA	false	false	true	fin	1% - 10%	1060	106
5_prime_UTR_variant	NA	NA	false	NA	false	false	true	fin	10% - 95%	17902	4125
5_prime_UTR_variant	NA	NA	false	NA	false	false	true	fin	< 0.1%	3	1
5_prime_UTR_variant	NA	NA	false	NA	false	false	true	fin	>95%	3470	1735
5_prime_UTR_variant	NA	NA	false	NA	false	false	true	fin	Doubleton	10	0
5_prime_UTR_variant	NA	NA	false	NA	false	false	true	fin	Not found	0	0
5_prime_UTR_variant	NA	NA	false	NA	false	false	true	fin	Singleton	22	0
5_prime_UTR_variant	NA	NA	false	NA	false	false	true	nfe	0.1% - 1%	1038	55
5_prime_UTR_variant	NA	NA	false	NA	false	false	true	nfe	1% - 10%	8647	883
5_prime_UTR_variant	NA	NA	false	NA	false	false	true	nfe	10% - 95%	70746	15946
5_prime_UTR_variant	NA	NA	false	NA	false	false	true	nfe	< 0.1%	277	5
5_prime_UTR_variant	NA	NA	false	NA	false	false	true	nfe	>95%	15415	7707
5_prime_UTR_variant	NA	NA	false	NA	false	false	true	nfe	Doubleton	78	8
5_prime_UTR_variant	NA	NA	false	NA	false	false	true	nfe	Not found	0	0
5_prime_UTR_variant	NA	NA	false	NA	false	false	true	nfe	Singleton	176	0
5_prime_UTR_variant	NA	NA	false	NA	false	false	true	oth	0.1% - 1%	105	2
5_prime_UTR_variant	NA	NA	false	NA	false	false	true	oth	1% - 10%	573	75
5_prime_UTR_variant	NA	NA	false	NA	false	false	true	oth	10% - 95%	5308	1210
5_prime_UTR_variant	NA	NA	false	NA	false	false	true	oth	>95%	1085	542
5_prime_UTR_variant	NA	NA	false	NA	false	false	true	oth	Doubleton	18	1
5_prime_UTR_variant	NA	NA	false	NA	false	false	true	oth	Not found	0	0
5_prime_UTR_variant	NA	NA	false	NA	false	false	true	oth	Singleton	48	0
5_prime_UTR_variant	NA	NA	false	NA	false	false	true	global	0.1% - 1%	5371	203
5_prime_UTR_variant	NA	NA	false	NA	false	false	true	global	1% - 10%	27467	2793
5_prime_UTR_variant	NA	NA	false	NA	false	false	true	global	10% - 95%	156493	35241
5_prime_UTR_variant	NA	NA	false	NA	false	false	true	global	< 0.1%	978	12
5_prime_UTR_variant	NA	NA	false	NA	false	false	true	global	>95%	31297	15616
5_prime_UTR_variant	NA	NA	false	NA	false	false	true	global	Doubleton	158	10
5_prime_UTR_variant	NA	NA	false	NA	false	false	true	global	Singleton	314	0
5_prime_UTR_variant	NA	NA	false	NA	false	true	false	afr	0.1% - 1%	47	0
5_prime_UTR_variant	NA	NA	false	NA	false	true	false	afr	Doubleton	2	0
5_prime_UTR_variant	NA	NA	false	NA	false	true	false	afr	Not found	0	0
5_prime_UTR_variant	NA	NA	false	NA	false	true	false	afr	Singleton	1	0
5_prime_UTR_variant	NA	NA	false	NA	false	true	false	amr	Not found	0	0
5_prime_UTR_variant	NA	NA	false	NA	false	true	false	asj	Not found	0	0
5_prime_UTR_variant	NA	NA	false	NA	false	true	false	eas	Doubleton	2	0
5_prime_UTR_variant	NA	NA	false	NA	false	true	false	eas	Not found	0	0
5_prime_UTR_variant	NA	NA	false	NA	false	true	false	eas	Singleton	1	0
5_prime_UTR_variant	NA	NA	false	NA	false	true	false	fin	Not found	0	0
5_prime_UTR_variant	NA	NA	false	NA	false	true	false	nfe	Not found	0	0
5_prime_UTR_variant	NA	NA	false	NA	false	true	false	nfe	Singleton	1	0
5_prime_UTR_variant	NA	NA	false	NA	false	true	false	oth	Not found	0	0
5_prime_UTR_variant	NA	NA	false	NA	false	true	false	global	< 0.1%	47	0
5_prime_UTR_variant	NA	NA	false	NA	false	true	false	global	Doubleton	4	0
5_prime_UTR_variant	NA	NA	false	NA	false	true	false	global	Singleton	3	0
5_prime_UTR_variant	NA	NA	false	NA	false	true	true	afr	0.1% - 1%	893	9
5_prime_UTR_variant	NA	NA	false	NA	false	true	true	afr	1% - 10%	11107	344
5_prime_UTR_variant	NA	NA	false	NA	false	true	true	afr	10% - 95%	59265	9546
5_prime_UTR_variant	NA	NA	false	NA	false	true	true	afr	< 0.1%	157	2
5_prime_UTR_variant	NA	NA	false	NA	false	true	true	afr	>95%	8704	4352
5_prime_UTR_variant	NA	NA	false	NA	false	true	true	afr	Doubleton	56	3
5_prime_UTR_variant	NA	NA	false	NA	false	true	true	afr	Not found	0	0
5_prime_UTR_variant	NA	NA	false	NA	false	true	true	afr	Singleton	94	0
5_prime_UTR_variant	NA	NA	false	NA	false	true	true	amr	0.1% - 1%	79	3
5_prime_UTR_variant	NA	NA	false	NA	false	true	true	amr	1% - 10%	387	9
5_prime_UTR_variant	NA	NA	false	NA	false	true	true	amr	10% - 95%	5909	1017
5_prime_UTR_variant	NA	NA	false	NA	false	true	true	amr	>95%	848	424
5_prime_UTR_variant	NA	NA	false	NA	false	true	true	amr	Doubleton	16	0
5_prime_UTR_variant	NA	NA	false	NA	false	true	true	amr	Not found	0	0
5_prime_UTR_variant	NA	NA	false	NA	false	true	true	amr	Singleton	46	0
5_prime_UTR_variant	NA	NA	false	NA	false	true	true	asj	1% - 10%	271	1
5_prime_UTR_variant	NA	NA	false	NA	false	true	true	asj	10% - 95%	1352	306
5_prime_UTR_variant	NA	NA	false	NA	false	true	true	asj	>95%	290	145
5_prime_UTR_variant	NA	NA	false	NA	false	true	true	asj	Not found	0	0
5_prime_UTR_variant	NA	NA	false	NA	false	true	true	asj	Singleton	10	0
5_prime_UTR_variant	NA	NA	false	NA	false	true	true	eas	0.1% - 1%	105	3
5_prime_UTR_variant	NA	NA	false	NA	false	true	true	eas	1% - 10%	818	18
5_prime_UTR_variant	NA	NA	false	NA	false	true	true	eas	10% - 95%	10605	2009
5_prime_UTR_variant	NA	NA	false	NA	false	true	true	eas	>95%	1556	778
5_prime_UTR_variant	NA	NA	false	NA	false	true	true	eas	Doubleton	12	0
5_prime_UTR_variant	NA	NA	false	NA	false	true	true	eas	Not found	0	0
5_prime_UTR_variant	NA	NA	false	NA	false	true	true	eas	Singleton	32	0
5_prime_UTR_variant	NA	NA	false	NA	false	true	true	fin	0.1% - 1%	71	11
5_prime_UTR_variant	NA	NA	false	NA	false	true	true	fin	1% - 10%	1421	42
5_prime_UTR_variant	NA	NA	false	NA	false	true	true	fin	10% - 95%	20644	2071
5_prime_UTR_variant	NA	NA	false	NA	false	true	true	fin	< 0.1%	6	1
5_prime_UTR_variant	NA	NA	false	NA	false	true	true	fin	>95%	6789	3321
5_prime_UTR_variant	NA	NA	false	NA	false	true	true	fin	Doubleton	14	0
5_prime_UTR_variant	NA	NA	false	NA	false	true	true	fin	Not found	0	0
5_prime_UTR_variant	NA	NA	false	NA	false	true	true	fin	Singleton	16	0
5_prime_UTR_variant	NA	NA	false	NA	false	true	true	nfe	0.1% - 1%	524	10
5_prime_UTR_variant	NA	NA	false	NA	false	true	true	nfe	1% - 10%	5098	155
5_prime_UTR_variant	NA	NA	false	NA	false	true	true	nfe	10% - 95%	93359	15358
5_prime_UTR_variant	NA	NA	false	NA	false	true	true	nfe	< 0.1%	178	1
5_prime_UTR_variant	NA	NA	false	NA	false	true	true	nfe	>95%	15426	7713
5_prime_UTR_variant	NA	NA	false	NA	false	true	true	nfe	Doubleton	68	2
5_prime_UTR_variant	NA	NA	false	NA	false	true	true	nfe	Not found	0	0
5_prime_UTR_variant	NA	NA	false	NA	false	true	true	nfe	Singleton	127	0
5_prime_UTR_variant	NA	NA	false	NA	false	true	true	oth	0.1% - 1%	90	2
5_prime_UTR_variant	NA	NA	false	NA	false	true	true	oth	1% - 10%	445	17
5_prime_UTR_variant	NA	NA	false	NA	false	true	true	oth	10% - 95%	7133	1106
5_prime_UTR_variant	NA	NA	false	NA	false	true	true	oth	>95%	1088	544
5_prime_UTR_variant	NA	NA	false	NA	false	true	true	oth	Doubleton	18	0
5_prime_UTR_variant	NA	NA	false	NA	false	true	true	oth	Not found	0	0
5_prime_UTR_variant	NA	NA	false	NA	false	true	true	oth	Singleton	45	0
5_prime_UTR_variant	NA	NA	false	NA	false	true	true	global	0.1% - 1%	3333	71
5_prime_UTR_variant	NA	NA	false	NA	false	true	true	global	1% - 10%	26486	1575
5_prime_UTR_variant	NA	NA	false	NA	false	true	true	global	10% - 95%	192716	31964
5_prime_UTR_variant	NA	NA	false	NA	false	true	true	global	< 0.1%	876	14
5_prime_UTR_variant	NA	NA	false	NA	false	true	true	global	>95%	31388	15694
5_prime_UTR_variant	NA	NA	false	NA	false	true	true	global	Doubleton	118	5
5_prime_UTR_variant	NA	NA	false	NA	false	true	true	global	Singleton	255	0
5_prime_UTR_variant	NA	NA	true	false	false	false	false	afr	Not found	0	0
5_prime_UTR_variant	NA	NA	true	false	false	false	false	amr	Not found	0	0
5_prime_UTR_variant	NA	NA	true	false	false	false	false	asj	Not found	0	0
5_prime_UTR_variant	NA	NA	true	false	false	false	false	eas	Not found	0	0
5_prime_UTR_variant	NA	NA	true	false	false	false	false	fin	Not found	0	0
5_prime_UTR_variant	NA	NA	true	false	false	false	false	nfe	Not found	0	0
5_prime_UTR_variant	NA	NA	true	false	false	false	false	oth	Singleton	1	0
5_prime_UTR_variant	NA	NA	true	false	false	false	false	global	Singleton	1	0
5_prime_UTR_variant	NA	NA	true	true	false	false	false	afr	Singleton	1	0
5_prime_UTR_variant	NA	NA	true	true	false	false	false	amr	Not found	0	0
5_prime_UTR_variant	NA	NA	true	true	false	false	false	asj	Singleton	1	0
5_prime_UTR_variant	NA	NA	true	true	false	false	false	eas	Not found	0	0
5_prime_UTR_variant	NA	NA	true	true	false	false	false	fin	Not found	0	0
5_prime_UTR_variant	NA	NA	true	true	false	false	false	nfe	0.1% - 1%	19	0
5_prime_UTR_variant	NA	NA	true	true	false	false	false	oth	0.1% - 1%	3	0
5_prime_UTR_variant	NA	NA	true	true	false	false	false	global	< 0.1%	24	0
5_prime_UTR_variant	NA	NA	true	NA	false	false	false	afr	0.1% - 1%	784319	2293
5_prime_UTR_variant	NA	NA	true	NA	false	false	false	afr	1% - 10%	4637765	120124
5_prime_UTR_variant	NA	NA	true	NA	false	false	false	afr	10% - 95%	27012185	7124229
5_prime_UTR_variant	NA	NA	true	NA	false	false	false	afr	< 0.1%	139930	102
5_prime_UTR_variant	NA	NA	true	NA	false	false	false	afr	>95%	4212552	2065944
5_prime_UTR_variant	NA	NA	true	NA	false	false	false	afr	Doubleton	49984	36
5_prime_UTR_variant	NA	NA	true	NA	false	false	false	afr	Not found	0	0
5_prime_UTR_variant	NA	NA	true	NA	false	false	false	afr	Singleton	103533	0
5_prime_UTR_variant	NA	NA	true	NA	false	false	false	amr	0.1% - 1%	37444	149
5_prime_UTR_variant	NA	NA	true	NA	false	false	false	amr	1% - 10%	203328	5738
5_prime_UTR_variant	NA	NA	true	NA	false	false	false	amr	10% - 95%	2316033	620109
5_prime_UTR_variant	NA	NA	true	NA	false	false	false	amr	>95%	496839	244891
5_prime_UTR_variant	NA	NA	true	NA	false	false	false	amr	Doubleton	12956	41
5_prime_UTR_variant	NA	NA	true	NA	false	false	false	amr	Not found	0	0
5_prime_UTR_variant	NA	NA	true	NA	false	false	false	amr	Singleton	28533	0
5_prime_UTR_variant	NA	NA	true	NA	false	false	false	asj	1% - 10%	76006	1714
5_prime_UTR_variant	NA	NA	true	NA	false	false	false	asj	10% - 95%	785520	205954
5_prime_UTR_variant	NA	NA	true	NA	false	false	false	asj	>95%	185358	91279
5_prime_UTR_variant	NA	NA	true	NA	false	false	false	asj	Doubleton	5366	19
5_prime_UTR_variant	NA	NA	true	NA	false	false	false	asj	Not found	0	0
5_prime_UTR_variant	NA	NA	true	NA	false	false	false	asj	Singleton	6540	0
5_prime_UTR_variant	NA	NA	true	NA	false	false	false	eas	0.1% - 1%	58771	190
5_prime_UTR_variant	NA	NA	true	NA	false	false	false	eas	1% - 10%	292626	8123
5_prime_UTR_variant	NA	NA	true	NA	false	false	false	eas	10% - 95%	4137587	1130914
5_prime_UTR_variant	NA	NA	true	NA	false	false	false	eas	>95%	1328637	655679
5_prime_UTR_variant	NA	NA	true	NA	false	false	false	eas	Doubleton	13312	35
5_prime_UTR_variant	NA	NA	true	NA	false	false	false	eas	Not found	0	0
5_prime_UTR_variant	NA	NA	true	NA	false	false	false	eas	Singleton	29510	0
5_prime_UTR_variant	NA	NA	true	NA	false	false	false	fin	0.1% - 1%	106252	401
5_prime_UTR_variant	NA	NA	true	NA	false	false	false	fin	1% - 10%	834208	22817
5_prime_UTR_variant	NA	NA	true	NA	false	false	false	fin	10% - 95%	9189878	2430756
5_prime_UTR_variant	NA	NA	true	NA	false	false	false	fin	< 0.1%	5541	15
5_prime_UTR_variant	NA	NA	true	NA	false	false	false	fin	>95%	2210098	1091599
5_prime_UTR_variant	NA	NA	true	NA	false	false	false	fin	Doubleton	7602	26
5_prime_UTR_variant	NA	NA	true	NA	false	false	false	fin	Not found	0	0
5_prime_UTR_variant	NA	NA	true	NA	false	false	false	fin	Singleton	14761	0
5_prime_UTR_variant	NA	NA	true	NA	false	false	false	nfe	0.1% - 1%	592614	2187
5_prime_UTR_variant	NA	NA	true	NA	false	false	false	nfe	1% - 10%	3659422	103455
5_prime_UTR_variant	NA	NA	true	NA	false	false	false	nfe	10% - 95%	41325929	10929713
5_prime_UTR_variant	NA	NA	true	NA	false	false	false	nfe	< 0.1%	181261	199
5_prime_UTR_variant	NA	NA	true	NA	false	false	false	nfe	>95%	10027931	4951901
5_prime_UTR_variant	NA	NA	true	NA	false	false	false	nfe	Doubleton	52840	66
5_prime_UTR_variant	NA	NA	true	NA	false	false	false	nfe	Not found	0	0
5_prime_UTR_variant	NA	NA	true	NA	false	false	false	nfe	Singleton	130851	0
5_prime_UTR_variant	NA	NA	true	NA	false	false	false	oth	0.1% - 1%	57486	502
5_prime_UTR_variant	NA	NA	true	NA	false	false	false	oth	1% - 10%	274379	8597
5_prime_UTR_variant	NA	NA	true	NA	false	false	false	oth	10% - 95%	2939346	778702
5_prime_UTR_variant	NA	NA	true	NA	false	false	false	oth	>95%	657524	324004
5_prime_UTR_variant	NA	NA	true	NA	false	false	false	oth	Doubleton	14106	78
5_prime_UTR_variant	NA	NA	true	NA	false	false	false	oth	Not found	0	0
5_prime_UTR_variant	NA	NA	true	NA	false	false	false	oth	Singleton	30976	0
5_prime_UTR_variant	NA	NA	true	NA	false	false	false	global	0.1% - 1%	2807185	24348
5_prime_UTR_variant	NA	NA	true	NA	false	false	false	global	1% - 10%	11138571	542270
5_prime_UTR_variant	NA	NA	true	NA	false	false	false	global	10% - 95%	87774448	24273029
5_prime_UTR_variant	NA	NA	true	NA	false	false	false	global	< 0.1%	724197	1228
5_prime_UTR_variant	NA	NA	true	NA	false	false	false	global	>95%	16460529	8081576
5_prime_UTR_variant	NA	NA	true	NA	false	false	false	global	Doubleton	115880	130
5_prime_UTR_variant	NA	NA	true	NA	false	false	false	global	Singleton	246829	0
5_prime_UTR_variant	NA	NA	true	NA	false	false	true	afr	0.1% - 1%	74244	403
5_prime_UTR_variant	NA	NA	true	NA	false	false	true	afr	1% - 10%	465064	12847
5_prime_UTR_variant	NA	NA	true	NA	false	false	true	afr	10% - 95%	3063514	773797
5_prime_UTR_variant	NA	NA	true	NA	false	false	true	afr	< 0.1%	12075	42
5_prime_UTR_variant	NA	NA	true	NA	false	false	true	afr	>95%	271321	129274
5_prime_UTR_variant	NA	NA	true	NA	false	false	true	afr	Doubleton	4592	36
5_prime_UTR_variant	NA	NA	true	NA	false	false	true	afr	Not found	0	0
5_prime_UTR_variant	NA	NA	true	NA	false	false	true	afr	Singleton	8912	0
5_prime_UTR_variant	NA	NA	true	NA	false	false	true	amr	0.1% - 1%	3339	16
5_prime_UTR_variant	NA	NA	true	NA	false	false	true	amr	1% - 10%	19967	588
5_prime_UTR_variant	NA	NA	true	NA	false	false	true	amr	10% - 95%	259305	65081
5_prime_UTR_variant	NA	NA	true	NA	false	false	true	amr	>95%	44653	21271
5_prime_UTR_variant	NA	NA	true	NA	false	false	true	amr	Doubleton	1240	11
5_prime_UTR_variant	NA	NA	true	NA	false	false	true	amr	Not found	0	0
5_prime_UTR_variant	NA	NA	true	NA	false	false	true	amr	Singleton	2548	0
5_prime_UTR_variant	NA	NA	true	NA	false	false	true	asj	1% - 10%	7260	176
5_prime_UTR_variant	NA	NA	true	NA	false	false	true	asj	10% - 95%	87202	21268
5_prime_UTR_variant	NA	NA	true	NA	false	false	true	asj	>95%	13819	6504
5_prime_UTR_variant	NA	NA	true	NA	false	false	true	asj	Doubleton	464	5
5_prime_UTR_variant	NA	NA	true	NA	false	false	true	asj	Not found	0	0
5_prime_UTR_variant	NA	NA	true	NA	false	false	true	asj	Singleton	630	0
5_prime_UTR_variant	NA	NA	true	NA	false	false	true	eas	0.1% - 1%	5572	31
5_prime_UTR_variant	NA	NA	true	NA	false	false	true	eas	1% - 10%	29699	829
5_prime_UTR_variant	NA	NA	true	NA	false	false	true	eas	10% - 95%	462156	120683
5_prime_UTR_variant	NA	NA	true	NA	false	false	true	eas	>95%	106799	50840
5_prime_UTR_variant	NA	NA	true	NA	false	false	true	eas	Doubleton	1186	12
5_prime_UTR_variant	NA	NA	true	NA	false	false	true	eas	Not found	0	0
5_prime_UTR_variant	NA	NA	true	NA	false	false	true	eas	Singleton	2664	0
5_prime_UTR_variant	NA	NA	true	NA	false	false	true	fin	0.1% - 1%	10392	67
5_prime_UTR_variant	NA	NA	true	NA	false	false	true	fin	1% - 10%	82722	2378
5_prime_UTR_variant	NA	NA	true	NA	false	false	true	fin	10% - 95%	1035956	258249
5_prime_UTR_variant	NA	NA	true	NA	false	false	true	fin	< 0.1%	504	3
5_prime_UTR_variant	NA	NA	true	NA	false	false	true	fin	>95%	173358	82779
5_prime_UTR_variant	NA	NA	true	NA	false	false	true	fin	Doubleton	708	10
5_prime_UTR_variant	NA	NA	true	NA	false	false	true	fin	Not found	0	0
5_prime_UTR_variant	NA	NA	true	NA	false	false	true	fin	Singleton	1315	0
5_prime_UTR_variant	NA	NA	true	NA	false	false	true	nfe	0.1% - 1%	52436	335
5_prime_UTR_variant	NA	NA	true	NA	false	false	true	nfe	1% - 10%	363773	10801
5_prime_UTR_variant	NA	NA	true	NA	false	false	true	nfe	10% - 95%	4545769	1128238
5_prime_UTR_variant	NA	NA	true	NA	false	false	true	nfe	< 0.1%	16315	79
5_prime_UTR_variant	NA	NA	true	NA	false	false	true	nfe	>95%	778293	368460
5_prime_UTR_variant	NA	NA	true	NA	false	false	true	nfe	Doubleton	4776	32
5_prime_UTR_variant	NA	NA	true	NA	false	false	true	nfe	Not found	0	0
5_prime_UTR_variant	NA	NA	true	NA	false	false	true	nfe	Singleton	11142	0
5_prime_UTR_variant	NA	NA	true	NA	false	false	true	oth	0.1% - 1%	5057	60
5_prime_UTR_variant	NA	NA	true	NA	false	false	true	oth	1% - 10%	29084	1065
5_prime_UTR_variant	NA	NA	true	NA	false	false	true	oth	10% - 95%	324915	81094
5_prime_UTR_variant	NA	NA	true	NA	false	false	true	oth	>95%	51807	24793
5_prime_UTR_variant	NA	NA	true	NA	false	false	true	oth	Doubleton	1422	17
5_prime_UTR_variant	NA	NA	true	NA	false	false	true	oth	Not found	0	0
5_prime_UTR_variant	NA	NA	true	NA	false	false	true	oth	Singleton	2842	0
5_prime_UTR_variant	NA	NA	true	NA	false	false	true	global	0.1% - 1%	261033	2893
5_prime_UTR_variant	NA	NA	true	NA	false	false	true	global	1% - 10%	1077236	52840
5_prime_UTR_variant	NA	NA	true	NA	false	false	true	global	10% - 95%	9675609	2475851
5_prime_UTR_variant	NA	NA	true	NA	false	false	true	global	< 0.1%	65657	298
5_prime_UTR_variant	NA	NA	true	NA	false	false	true	global	>95%	1330416	630216
5_prime_UTR_variant	NA	NA	true	NA	false	false	true	global	Doubleton	10150	76
5_prime_UTR_variant	NA	NA	true	NA	false	false	true	global	Singleton	20710	0
5_prime_UTR_variant	NA	NA	true	NA	false	true	false	afr	0.1% - 1%	580	1
5_prime_UTR_variant	NA	NA	true	NA	false	true	false	afr	1% - 10%	5537	144
5_prime_UTR_variant	NA	NA	true	NA	false	true	false	afr	10% - 95%	64531	16397
5_prime_UTR_variant	NA	NA	true	NA	false	true	false	afr	< 0.1%	170	2
5_prime_UTR_variant	NA	NA	true	NA	false	true	false	afr	Doubleton	42	1
5_prime_UTR_variant	NA	NA	true	NA	false	true	false	afr	Not found	0	0
5_prime_UTR_variant	NA	NA	true	NA	false	true	false	afr	Singleton	75	0
5_prime_UTR_variant	NA	NA	true	NA	false	true	false	amr	0.1% - 1%	39	0
5_prime_UTR_variant	NA	NA	true	NA	false	true	false	amr	1% - 10%	275	3
5_prime_UTR_variant	NA	NA	true	NA	false	true	false	amr	10% - 95%	3092	598
5_prime_UTR_variant	NA	NA	true	NA	false	true	false	amr	>95%	810	387
5_prime_UTR_variant	NA	NA	true	NA	false	true	false	amr	Doubleton	14	0
5_prime_UTR_variant	NA	NA	true	NA	false	true	false	amr	Not found	0	0
5_prime_UTR_variant	NA	NA	true	NA	false	true	false	amr	Singleton	30	0
5_prime_UTR_variant	NA	NA	true	NA	false	true	false	asj	1% - 10%	95	2
5_prime_UTR_variant	NA	NA	true	NA	false	true	false	asj	10% - 95%	1187	224
5_prime_UTR_variant	NA	NA	true	NA	false	true	false	asj	>95%	288	143
5_prime_UTR_variant	NA	NA	true	NA	false	true	false	asj	Doubleton	8	0
5_prime_UTR_variant	NA	NA	true	NA	false	true	false	asj	Not found	0	0
5_prime_UTR_variant	NA	NA	true	NA	false	true	false	asj	Singleton	10	0
5_prime_UTR_variant	NA	NA	true	NA	false	true	false	eas	0.1% - 1%	35	0
5_prime_UTR_variant	NA	NA	true	NA	false	true	false	eas	1% - 10%	777	24
5_prime_UTR_variant	NA	NA	true	NA	false	true	false	eas	10% - 95%	5502	1151
5_prime_UTR_variant	NA	NA	true	NA	false	true	false	eas	>95%	1560	780
5_prime_UTR_variant	NA	NA	true	NA	false	true	false	eas	Doubleton	12	0
5_prime_UTR_variant	NA	NA	true	NA	false	true	false	eas	Not found	0	0
5_prime_UTR_variant	NA	NA	true	NA	false	true	false	eas	Singleton	36	0
5_prime_UTR_variant	NA	NA	true	NA	false	true	false	fin	0.1% - 1%	168	1
5_prime_UTR_variant	NA	NA	true	NA	false	true	false	fin	1% - 10%	473	3
5_prime_UTR_variant	NA	NA	true	NA	false	true	false	fin	10% - 95%	18371	4539
5_prime_UTR_variant	NA	NA	true	NA	false	true	false	fin	< 0.1%	12	0
5_prime_UTR_variant	NA	NA	true	NA	false	true	false	fin	Doubleton	4	0
5_prime_UTR_variant	NA	NA	true	NA	false	true	false	fin	Not found	0	0
5_prime_UTR_variant	NA	NA	true	NA	false	true	false	fin	Singleton	23	0
5_prime_UTR_variant	NA	NA	true	NA	false	true	false	nfe	0.1% - 1%	1562	6
5_prime_UTR_variant	NA	NA	true	NA	false	true	false	nfe	1% - 10%	2271	39
5_prime_UTR_variant	NA	NA	true	NA	false	true	false	nfe	10% - 95%	65101	13137
5_prime_UTR_variant	NA	NA	true	NA	false	true	false	nfe	< 0.1%	188	2
5_prime_UTR_variant	NA	NA	true	NA	false	true	false	nfe	>95%	14742	7043
5_prime_UTR_variant	NA	NA	true	NA	false	true	false	nfe	Doubleton	46	1
5_prime_UTR_variant	NA	NA	true	NA	false	true	false	nfe	Not found	0	0
5_prime_UTR_variant	NA	NA	true	NA	false	true	false	nfe	Singleton	110	0
5_prime_UTR_variant	NA	NA	true	NA	false	true	false	oth	0.1% - 1%	91	0
5_prime_UTR_variant	NA	NA	true	NA	false	true	false	oth	1% - 10%	314	6
5_prime_UTR_variant	NA	NA	true	NA	false	true	false	oth	10% - 95%	5711	1460
5_prime_UTR_variant	NA	NA	true	NA	false	true	false	oth	Doubleton	20	0
5_prime_UTR_variant	NA	NA	true	NA	false	true	false	oth	Not found	0	0
5_prime_UTR_variant	NA	NA	true	NA	false	true	false	oth	Singleton	24	0
5_prime_UTR_variant	NA	NA	true	NA	false	true	false	global	0.1% - 1%	3934	36
5_prime_UTR_variant	NA	NA	true	NA	false	true	false	global	1% - 10%	17974	1042
5_prime_UTR_variant	NA	NA	true	NA	false	true	false	global	10% - 95%	171051	45010
5_prime_UTR_variant	NA	NA	true	NA	false	true	false	global	< 0.1%	692	5
5_prime_UTR_variant	NA	NA	true	NA	false	true	false	global	Doubleton	94	1
5_prime_UTR_variant	NA	NA	true	NA	false	true	false	global	Singleton	191	0
5_prime_UTR_variant	NA	NA	true	NA	false	true	true	afr	0.1% - 1%	2170	22
5_prime_UTR_variant	NA	NA	true	NA	false	true	true	afr	1% - 10%	20272	583
5_prime_UTR_variant	NA	NA	true	NA	false	true	true	afr	10% - 95%	170726	42946
5_prime_UTR_variant	NA	NA	true	NA	false	true	true	afr	< 0.1%	441	2
5_prime_UTR_variant	NA	NA	true	NA	false	true	true	afr	>95%	20755	10225
5_prime_UTR_variant	NA	NA	true	NA	false	true	true	afr	Doubleton	156	3
5_prime_UTR_variant	NA	NA	true	NA	false	true	true	afr	Not found	0	0
5_prime_UTR_variant	NA	NA	true	NA	false	true	true	afr	Singleton	266	0
5_prime_UTR_variant	NA	NA	true	NA	false	true	true	amr	0.1% - 1%	156	6
5_prime_UTR_variant	NA	NA	true	NA	false	true	true	amr	1% - 10%	893	14
5_prime_UTR_variant	NA	NA	true	NA	false	true	true	amr	10% - 95%	10977	2637
5_prime_UTR_variant	NA	NA	true	NA	false	true	true	amr	>95%	4185	2078
5_prime_UTR_variant	NA	NA	true	NA	false	true	true	amr	Doubleton	52	1
5_prime_UTR_variant	NA	NA	true	NA	false	true	true	amr	Not found	0	0
5_prime_UTR_variant	NA	NA	true	NA	false	true	true	amr	Singleton	72	0
5_prime_UTR_variant	NA	NA	true	NA	false	true	true	asj	1% - 10%	269	2
5_prime_UTR_variant	NA	NA	true	NA	false	true	true	asj	10% - 95%	3512	843
5_prime_UTR_variant	NA	NA	true	NA	false	true	true	asj	>95%	1713	851
5_prime_UTR_variant	NA	NA	true	NA	false	true	true	asj	Doubleton	24	0
5_prime_UTR_variant	NA	NA	true	NA	false	true	true	asj	Not found	0	0
5_prime_UTR_variant	NA	NA	true	NA	false	true	true	asj	Singleton	34	0
5_prime_UTR_variant	NA	NA	true	NA	false	true	true	eas	0.1% - 1%	170	2
5_prime_UTR_variant	NA	NA	true	NA	false	true	true	eas	1% - 10%	1532	44
5_prime_UTR_variant	NA	NA	true	NA	false	true	true	eas	10% - 95%	21940	5883
5_prime_UTR_variant	NA	NA	true	NA	false	true	true	eas	>95%	7243	3618
5_prime_UTR_variant	NA	NA	true	NA	false	true	true	eas	Doubleton	32	1
5_prime_UTR_variant	NA	NA	true	NA	false	true	true	eas	Not found	0	0
5_prime_UTR_variant	NA	NA	true	NA	false	true	true	eas	Singleton	77	0
5_prime_UTR_variant	NA	NA	true	NA	false	true	true	fin	0.1% - 1%	490	6
5_prime_UTR_variant	NA	NA	true	NA	false	true	true	fin	1% - 10%	3740	96
5_prime_UTR_variant	NA	NA	true	NA	false	true	true	fin	10% - 95%	44919	11604
5_prime_UTR_variant	NA	NA	true	NA	false	true	true	fin	>95%	17692	8820
5_prime_UTR_variant	NA	NA	true	NA	false	true	true	fin	Doubleton	22	1
5_prime_UTR_variant	NA	NA	true	NA	false	true	true	fin	Not found	0	0
5_prime_UTR_variant	NA	NA	true	NA	false	true	true	fin	Singleton	45	0
5_prime_UTR_variant	NA	NA	true	NA	false	true	true	nfe	0.1% - 1%	2186	45
5_prime_UTR_variant	NA	NA	true	NA	false	true	true	nfe	1% - 10%	17243	462
5_prime_UTR_variant	NA	NA	true	NA	false	true	true	nfe	10% - 95%	180171	43588
5_prime_UTR_variant	NA	NA	true	NA	false	true	true	nfe	< 0.1%	443	0
5_prime_UTR_variant	NA	NA	true	NA	false	true	true	nfe	>95%	88617	44025
5_prime_UTR_variant	NA	NA	true	NA	false	true	true	nfe	Doubleton	142	2
5_prime_UTR_variant	NA	NA	true	NA	false	true	true	nfe	Not found	0	0
5_prime_UTR_variant	NA	NA	true	NA	false	true	true	nfe	Singleton	356	0
5_prime_UTR_variant	NA	NA	true	NA	false	true	true	oth	0.1% - 1%	198	0
5_prime_UTR_variant	NA	NA	true	NA	false	true	true	oth	1% - 10%	1636	58
5_prime_UTR_variant	NA	NA	true	NA	false	true	true	oth	10% - 95%	12850	3100
5_prime_UTR_variant	NA	NA	true	NA	false	true	true	oth	>95%	6254	3092
5_prime_UTR_variant	NA	NA	true	NA	false	true	true	oth	Doubleton	36	0
5_prime_UTR_variant	NA	NA	true	NA	false	true	true	oth	Not found	0	0
5_prime_UTR_variant	NA	NA	true	NA	false	true	true	oth	Singleton	95	0
5_prime_UTR_variant	NA	NA	true	NA	false	true	true	global	0.1% - 1%	8733	170
5_prime_UTR_variant	NA	NA	true	NA	false	true	true	global	1% - 10%	46597	2403
5_prime_UTR_variant	NA	NA	true	NA	false	true	true	global	10% - 95%	409663	95478
5_prime_UTR_variant	NA	NA	true	NA	false	true	true	global	< 0.1%	1800	8
5_prime_UTR_variant	NA	NA	true	NA	false	true	true	global	>95%	177047	86594
5_prime_UTR_variant	NA	NA	true	NA	false	true	true	global	Doubleton	354	7
5_prime_UTR_variant	NA	NA	true	NA	false	true	true	global	Singleton	608	0
5_prime_UTR_variant	NA	NA	true	NA	true	false	false	afr	0.1% - 1%	44203	326
5_prime_UTR_variant	NA	NA	true	NA	true	false	false	afr	1% - 10%	355618	12101
5_prime_UTR_variant	NA	NA	true	NA	true	false	false	afr	10% - 95%	1584541	337768
5_prime_UTR_variant	NA	NA	true	NA	true	false	false	afr	< 0.1%	5703	19
5_prime_UTR_variant	NA	NA	true	NA	true	false	false	afr	>95%	103490	50270
5_prime_UTR_variant	NA	NA	true	NA	true	false	false	afr	Doubleton	1908	20
5_prime_UTR_variant	NA	NA	true	NA	true	false	false	afr	Not found	0	0
5_prime_UTR_variant	NA	NA	true	NA	true	false	false	afr	Singleton	2801	0
5_prime_UTR_variant	NA	NA	true	NA	true	false	false	amr	0.1% - 1%	1952	13
5_prime_UTR_variant	NA	NA	true	NA	true	false	false	amr	1% - 10%	18906	512
5_prime_UTR_variant	NA	NA	true	NA	true	false	false	amr	10% - 95%	120603	26132
5_prime_UTR_variant	NA	NA	true	NA	true	false	false	amr	>95%	9905	4883
5_prime_UTR_variant	NA	NA	true	NA	true	false	false	amr	Doubleton	864	11
5_prime_UTR_variant	NA	NA	true	NA	true	false	false	amr	Not found	0	0
5_prime_UTR_variant	NA	NA	true	NA	true	false	false	amr	Singleton	1194	0
5_prime_UTR_variant	NA	NA	true	NA	true	false	false	asj	1% - 10%	6681	204
5_prime_UTR_variant	NA	NA	true	NA	true	false	false	asj	10% - 95%	46643	10746
5_prime_UTR_variant	NA	NA	true	NA	true	false	false	asj	>95%	4123	2038
5_prime_UTR_variant	NA	NA	true	NA	true	false	false	asj	Doubleton	524	4
5_prime_UTR_variant	NA	NA	true	NA	true	false	false	asj	Not found	0	0
5_prime_UTR_variant	NA	NA	true	NA	true	false	false	asj	Singleton	498	0
5_prime_UTR_variant	NA	NA	true	NA	true	false	false	eas	0.1% - 1%	4458	33
5_prime_UTR_variant	NA	NA	true	NA	true	false	false	eas	1% - 10%	30381	1102
5_prime_UTR_variant	NA	NA	true	NA	true	false	false	eas	10% - 95%	273638	70520
5_prime_UTR_variant	NA	NA	true	NA	true	false	false	eas	>95%	35932	17547
5_prime_UTR_variant	NA	NA	true	NA	true	false	false	eas	Doubleton	814	6
5_prime_UTR_variant	NA	NA	true	NA	true	false	false	eas	Not found	0	0
5_prime_UTR_variant	NA	NA	true	NA	true	false	false	eas	Singleton	1225	0
5_prime_UTR_variant	NA	NA	true	NA	true	false	false	fin	0.1% - 1%	6902	35
5_prime_UTR_variant	NA	NA	true	NA	true	false	false	fin	1% - 10%	60720	1582
5_prime_UTR_variant	NA	NA	true	NA	true	false	false	fin	10% - 95%	431406	88403
5_prime_UTR_variant	NA	NA	true	NA	true	false	false	fin	< 0.1%	201	1
5_prime_UTR_variant	NA	NA	true	NA	true	false	false	fin	>95%	39458	19555
5_prime_UTR_variant	NA	NA	true	NA	true	false	false	fin	Doubleton	614	15
5_prime_UTR_variant	NA	NA	true	NA	true	false	false	fin	Not found	0	0
5_prime_UTR_variant	NA	NA	true	NA	true	false	false	fin	Singleton	788	0
5_prime_UTR_variant	NA	NA	true	NA	true	false	false	nfe	0.1% - 1%	52911	398
5_prime_UTR_variant	NA	NA	true	NA	true	false	false	nfe	1% - 10%	337371	12269
5_prime_UTR_variant	NA	NA	true	NA	true	false	false	nfe	10% - 95%	2491514	591272
5_prime_UTR_variant	NA	NA	true	NA	true	false	false	nfe	< 0.1%	10103	37
5_prime_UTR_variant	NA	NA	true	NA	true	false	false	nfe	>95%	222273	109689
5_prime_UTR_variant	NA	NA	true	NA	true	false	false	nfe	Doubleton	1928	16
5_prime_UTR_variant	NA	NA	true	NA	true	false	false	nfe	Not found	0	0
5_prime_UTR_variant	NA	NA	true	NA	true	false	false	nfe	Singleton	3290	0
5_prime_UTR_variant	NA	NA	true	NA	true	false	false	oth	0.1% - 1%	3425	38
5_prime_UTR_variant	NA	NA	true	NA	true	false	false	oth	1% - 10%	25330	865
5_prime_UTR_variant	NA	NA	true	NA	true	false	false	oth	10% - 95%	158364	35720
5_prime_UTR_variant	NA	NA	true	NA	true	false	false	oth	>95%	14456	7114
5_prime_UTR_variant	NA	NA	true	NA	true	false	false	oth	Doubleton	902	11
5_prime_UTR_variant	NA	NA	true	NA	true	false	false	oth	Not found	0	0
5_prime_UTR_variant	NA	NA	true	NA	true	false	false	oth	Singleton	1298	0
5_prime_UTR_variant	NA	NA	true	NA	true	false	false	global	0.1% - 1%	163185	1817
5_prime_UTR_variant	NA	NA	true	NA	true	false	false	global	1% - 10%	985779	49938
5_prime_UTR_variant	NA	NA	true	NA	true	false	false	global	10% - 95%	4984345	1178059
5_prime_UTR_variant	NA	NA	true	NA	true	false	false	global	< 0.1%	29578	161
5_prime_UTR_variant	NA	NA	true	NA	true	false	false	global	>95%	348503	171279
5_prime_UTR_variant	NA	NA	true	NA	true	false	false	global	Doubleton	3274	21
5_prime_UTR_variant	NA	NA	true	NA	true	false	false	global	Singleton	5195	0
5_prime_UTR_variant	NA	NA	true	NA	true	false	true	afr	0.1% - 1%	2470	7
5_prime_UTR_variant	NA	NA	true	NA	true	false	true	afr	1% - 10%	13706	513
5_prime_UTR_variant	NA	NA	true	NA	true	false	true	afr	10% - 95%	92032	17003
5_prime_UTR_variant	NA	NA	true	NA	true	false	true	afr	< 0.1%	242	0
5_prime_UTR_variant	NA	NA	true	NA	true	false	true	afr	>95%	7530	3594
5_prime_UTR_variant	NA	NA	true	NA	true	false	true	afr	Doubleton	94	0
5_prime_UTR_variant	NA	NA	true	NA	true	false	true	afr	Not found	0	0
5_prime_UTR_variant	NA	NA	true	NA	true	false	true	afr	Singleton	166	0
5_prime_UTR_variant	NA	NA	true	NA	true	false	true	amr	0.1% - 1%	63	0
5_prime_UTR_variant	NA	NA	true	NA	true	false	true	amr	1% - 10%	987	27
5_prime_UTR_variant	NA	NA	true	NA	true	false	true	amr	10% - 95%	7268	1553
5_prime_UTR_variant	NA	NA	true	NA	true	false	true	amr	>95%	384	184
5_prime_UTR_variant	NA	NA	true	NA	true	false	true	amr	Doubleton	46	0
5_prime_UTR_variant	NA	NA	true	NA	true	false	true	amr	Not found	0	0
5_prime_UTR_variant	NA	NA	true	NA	true	false	true	amr	Singleton	62	0
5_prime_UTR_variant	NA	NA	true	NA	true	false	true	asj	1% - 10%	392	5
5_prime_UTR_variant	NA	NA	true	NA	true	false	true	asj	10% - 95%	2757	612
5_prime_UTR_variant	NA	NA	true	NA	true	false	true	asj	Doubleton	30	0
5_prime_UTR_variant	NA	NA	true	NA	true	false	true	asj	Not found	0	0
5_prime_UTR_variant	NA	NA	true	NA	true	false	true	asj	Singleton	25	0
5_prime_UTR_variant	NA	NA	true	NA	true	false	true	eas	0.1% - 1%	285	3
5_prime_UTR_variant	NA	NA	true	NA	true	false	true	eas	1% - 10%	1292	38
5_prime_UTR_variant	NA	NA	true	NA	true	false	true	eas	10% - 95%	18894	5551
5_prime_UTR_variant	NA	NA	true	NA	true	false	true	eas	Doubleton	40	0
5_prime_UTR_variant	NA	NA	true	NA	true	false	true	eas	Not found	0	0
5_prime_UTR_variant	NA	NA	true	NA	true	false	true	eas	Singleton	69	0
5_prime_UTR_variant	NA	NA	true	NA	true	false	true	fin	0.1% - 1%	248	2
5_prime_UTR_variant	NA	NA	true	NA	true	false	true	fin	1% - 10%	3242	70
5_prime_UTR_variant	NA	NA	true	NA	true	false	true	fin	10% - 95%	24306	5440
5_prime_UTR_variant	NA	NA	true	NA	true	false	true	fin	< 0.1%	9	0
5_prime_UTR_variant	NA	NA	true	NA	true	false	true	fin	Doubleton	36	0
5_prime_UTR_variant	NA	NA	true	NA	true	false	true	fin	Not found	0	0
5_prime_UTR_variant	NA	NA	true	NA	true	false	true	fin	Singleton	38	0
5_prime_UTR_variant	NA	NA	true	NA	true	false	true	nfe	0.1% - 1%	2945	7
5_prime_UTR_variant	NA	NA	true	NA	true	false	true	nfe	1% - 10%	17714	499
5_prime_UTR_variant	NA	NA	true	NA	true	false	true	nfe	10% - 95%	147203	36043
5_prime_UTR_variant	NA	NA	true	NA	true	false	true	nfe	< 0.1%	645	5
5_prime_UTR_variant	NA	NA	true	NA	true	false	true	nfe	Doubleton	106	2
5_prime_UTR_variant	NA	NA	true	NA	true	false	true	nfe	Not found	0	0
5_prime_UTR_variant	NA	NA	true	NA	true	false	true	nfe	Singleton	202	0
5_prime_UTR_variant	NA	NA	true	NA	true	false	true	oth	0.1% - 1%	162	2
5_prime_UTR_variant	NA	NA	true	NA	true	false	true	oth	1% - 10%	1359	49
5_prime_UTR_variant	NA	NA	true	NA	true	false	true	oth	10% - 95%	9517	2266
5_prime_UTR_variant	NA	NA	true	NA	true	false	true	oth	Doubleton	54	0
5_prime_UTR_variant	NA	NA	true	NA	true	false	true	oth	Not found	0	0
5_prime_UTR_variant	NA	NA	true	NA	true	false	true	oth	Singleton	72	0
5_prime_UTR_variant	NA	NA	true	NA	true	false	true	global	0.1% - 1%	8761	69
5_prime_UTR_variant	NA	NA	true	NA	true	false	true	global	1% - 10%	59730	3367
5_prime_UTR_variant	NA	NA	true	NA	true	false	true	global	10% - 95%	285882	70028
5_prime_UTR_variant	NA	NA	true	NA	true	false	true	global	< 0.1%	1836	9
5_prime_UTR_variant	NA	NA	true	NA	true	false	true	global	Doubleton	190	2
5_prime_UTR_variant	NA	NA	true	NA	true	false	true	global	Singleton	293	0
5_prime_UTR_variant	NA	NA	true	NA	true	true	false	afr	Not found	0	0
5_prime_UTR_variant	NA	NA	true	NA	true	true	false	amr	Not found	0	0
5_prime_UTR_variant	NA	NA	true	NA	true	true	false	asj	Not found	0	0
5_prime_UTR_variant	NA	NA	true	NA	true	true	false	eas	Not found	0	0
5_prime_UTR_variant	NA	NA	true	NA	true	true	false	fin	Not found	0	0
5_prime_UTR_variant	NA	NA	true	NA	true	true	false	nfe	Singleton	1	0
5_prime_UTR_variant	NA	NA	true	NA	true	true	false	oth	Not found	0	0
5_prime_UTR_variant	NA	NA	true	NA	true	true	false	global	Singleton	1	0
5_prime_UTR_variant	NA	NA	true	NA	true	true	true	afr	0.1% - 1%	30	0
5_prime_UTR_variant	NA	NA	true	NA	true	true	true	afr	1% - 10%	565	32
5_prime_UTR_variant	NA	NA	true	NA	true	true	true	afr	10% - 95%	3705	630
5_prime_UTR_variant	NA	NA	true	NA	true	true	true	afr	Doubleton	2	0
5_prime_UTR_variant	NA	NA	true	NA	true	true	true	afr	Not found	0	0
5_prime_UTR_variant	NA	NA	true	NA	true	true	true	afr	Singleton	1	0
5_prime_UTR_variant	NA	NA	true	NA	true	true	true	amr	0.1% - 1%	3	0
5_prime_UTR_variant	NA	NA	true	NA	true	true	true	amr	1% - 10%	16	0
5_prime_UTR_variant	NA	NA	true	NA	true	true	true	amr	10% - 95%	325	54
5_prime_UTR_variant	NA	NA	true	NA	true	true	true	amr	Not found	0	0
5_prime_UTR_variant	NA	NA	true	NA	true	true	true	amr	Singleton	3	0
5_prime_UTR_variant	NA	NA	true	NA	true	true	true	asj	1% - 10%	7	1
5_prime_UTR_variant	NA	NA	true	NA	true	true	true	asj	10% - 95%	65	24
5_prime_UTR_variant	NA	NA	true	NA	true	true	true	asj	Not found	0	0
5_prime_UTR_variant	NA	NA	true	NA	true	true	true	asj	Singleton	2	0
5_prime_UTR_variant	NA	NA	true	NA	true	true	true	eas	1% - 10%	113	4
5_prime_UTR_variant	NA	NA	true	NA	true	true	true	eas	10% - 95%	855	313
5_prime_UTR_variant	NA	NA	true	NA	true	true	true	eas	Doubleton	2	0
5_prime_UTR_variant	NA	NA	true	NA	true	true	true	eas	Not found	0	0
5_prime_UTR_variant	NA	NA	true	NA	true	true	true	eas	Singleton	1	0
5_prime_UTR_variant	NA	NA	true	NA	true	true	true	fin	0.1% - 1%	31	0
5_prime_UTR_variant	NA	NA	true	NA	true	true	true	fin	1% - 10%	188	16
5_prime_UTR_variant	NA	NA	true	NA	true	true	true	fin	10% - 95%	1250	174
5_prime_UTR_variant	NA	NA	true	NA	true	true	true	fin	Not found	0	0
5_prime_UTR_variant	NA	NA	true	NA	true	true	true	fin	Singleton	2	0
5_prime_UTR_variant	NA	NA	true	NA	true	true	true	nfe	0.1% - 1%	70	0
5_prime_UTR_variant	NA	NA	true	NA	true	true	true	nfe	1% - 10%	747	154
5_prime_UTR_variant	NA	NA	true	NA	true	true	true	nfe	10% - 95%	3888	959
5_prime_UTR_variant	NA	NA	true	NA	true	true	true	nfe	< 0.1%	3	1
5_prime_UTR_variant	NA	NA	true	NA	true	true	true	nfe	Not found	0	0
5_prime_UTR_variant	NA	NA	true	NA	true	true	true	nfe	Singleton	2	0
5_prime_UTR_variant	NA	NA	true	NA	true	true	true	oth	1% - 10%	6	0
5_prime_UTR_variant	NA	NA	true	NA	true	true	true	oth	10% - 95%	358	63
5_prime_UTR_variant	NA	NA	true	NA	true	true	true	oth	Doubleton	4	1
5_prime_UTR_variant	NA	NA	true	NA	true	true	true	oth	Not found	0	0
5_prime_UTR_variant	NA	NA	true	NA	true	true	true	global	0.1% - 1%	223	3
5_prime_UTR_variant	NA	NA	true	NA	true	true	true	global	1% - 10%	1829	226
5_prime_UTR_variant	NA	NA	true	NA	true	true	true	global	10% - 95%	10177	2196
5_prime_UTR_variant	NA	NA	true	NA	true	true	true	global	< 0.1%	7	1
5_prime_UTR_variant	NA	NA	true	NA	true	true	true	global	Doubleton	4	0
5_prime_UTR_variant	NA	NA	true	NA	true	true	true	global	Singleton	4	0
TFBS_ablation	NA	NA	false	NA	false	false	false	afr	0.1% - 1%	2084	65
TFBS_ablation	NA	NA	false	NA	false	false	false	afr	1% - 10%	7788	421
TFBS_ablation	NA	NA	false	NA	false	false	false	afr	10% - 95%	20893	5339
TFBS_ablation	NA	NA	false	NA	false	false	false	afr	< 0.1%	214	3
TFBS_ablation	NA	NA	false	NA	false	false	false	afr	Doubleton	52	1
TFBS_ablation	NA	NA	false	NA	false	false	false	afr	Not found	0	0
TFBS_ablation	NA	NA	false	NA	false	false	false	afr	Singleton	108	0
TFBS_ablation	NA	NA	false	NA	false	false	false	amr	0.1% - 1%	94	3
TFBS_ablation	NA	NA	false	NA	false	false	false	amr	1% - 10%	621	58
TFBS_ablation	NA	NA	false	NA	false	false	false	amr	10% - 95%	2318	423
TFBS_ablation	NA	NA	false	NA	false	false	false	amr	Doubleton	52	3
TFBS_ablation	NA	NA	false	NA	false	false	false	amr	Not found	0	0
TFBS_ablation	NA	NA	false	NA	false	false	false	amr	Singleton	50	0
TFBS_ablation	NA	NA	false	NA	false	false	false	asj	1% - 10%	200	14
TFBS_ablation	NA	NA	false	NA	false	false	false	asj	10% - 95%	790	155
TFBS_ablation	NA	NA	false	NA	false	false	false	asj	Doubleton	34	6
TFBS_ablation	NA	NA	false	NA	false	false	false	asj	Not found	0	0
TFBS_ablation	NA	NA	false	NA	false	false	false	asj	Singleton	33	0
TFBS_ablation	NA	NA	false	NA	false	false	false	eas	0.1% - 1%	199	16
TFBS_ablation	NA	NA	false	NA	false	false	false	eas	1% - 10%	1041	104
TFBS_ablation	NA	NA	false	NA	false	false	false	eas	10% - 95%	3970	846
TFBS_ablation	NA	NA	false	NA	false	false	false	eas	Doubleton	34	0
TFBS_ablation	NA	NA	false	NA	false	false	false	eas	Not found	0	0
TFBS_ablation	NA	NA	false	NA	false	false	false	eas	Singleton	58	0
TFBS_ablation	NA	NA	false	NA	false	false	false	fin	0.1% - 1%	357	14
TFBS_ablation	NA	NA	false	NA	false	false	false	fin	1% - 10%	3402	266
TFBS_ablation	NA	NA	false	NA	false	false	false	fin	10% - 95%	11749	2595
TFBS_ablation	NA	NA	false	NA	false	false	false	fin	< 0.1%	15	1
TFBS_ablation	NA	NA	false	NA	false	false	false	fin	Doubleton	58	2
TFBS_ablation	NA	NA	false	NA	false	false	false	fin	Not found	0	0
TFBS_ablation	NA	NA	false	NA	false	false	false	fin	Singleton	44	0
TFBS_ablation	NA	NA	false	NA	false	false	false	nfe	0.1% - 1%	2446	94
TFBS_ablation	NA	NA	false	NA	false	false	false	nfe	1% - 10%	12727	810
TFBS_ablation	NA	NA	false	NA	false	false	false	nfe	10% - 95%	45189	9983
TFBS_ablation	NA	NA	false	NA	false	false	false	nfe	< 0.1%	355	5
TFBS_ablation	NA	NA	false	NA	false	false	false	nfe	Doubleton	82	2
TFBS_ablation	NA	NA	false	NA	false	false	false	nfe	Not found	0	0
TFBS_ablation	NA	NA	false	NA	false	false	false	nfe	Singleton	143	0
TFBS_ablation	NA	NA	false	NA	false	false	false	oth	0.1% - 1%	103	2
TFBS_ablation	NA	NA	false	NA	false	false	false	oth	1% - 10%	925	77
TFBS_ablation	NA	NA	false	NA	false	false	false	oth	10% - 95%	3177	669
TFBS_ablation	NA	NA	false	NA	false	false	false	oth	Doubleton	44	0
TFBS_ablation	NA	NA	false	NA	false	false	false	oth	Not found	0	0
TFBS_ablation	NA	NA	false	NA	false	false	false	oth	Singleton	54	0
TFBS_ablation	NA	NA	false	NA	false	false	false	global	0.1% - 1%	6500	300
TFBS_ablation	NA	NA	false	NA	false	false	false	global	1% - 10%	27334	1818
TFBS_ablation	NA	NA	false	NA	false	false	false	global	10% - 95%	85875	19838
TFBS_ablation	NA	NA	false	NA	false	false	false	global	< 0.1%	1447	18
TFBS_ablation	NA	NA	false	NA	false	false	false	global	Doubleton	148	3
TFBS_ablation	NA	NA	false	NA	false	false	false	global	Singleton	199	0
TFBS_ablation	NA	NA	false	NA	false	false	true	afr	0.1% - 1%	600	11
TFBS_ablation	NA	NA	false	NA	false	false	true	afr	1% - 10%	2300	109
TFBS_ablation	NA	NA	false	NA	false	false	true	afr	10% - 95%	3963	146
TFBS_ablation	NA	NA	false	NA	false	false	true	afr	< 0.1%	46	0
TFBS_ablation	NA	NA	false	NA	false	false	true	afr	Doubleton	28	0
TFBS_ablation	NA	NA	false	NA	false	false	true	afr	Not found	0	0
TFBS_ablation	NA	NA	false	NA	false	false	true	afr	Singleton	34	0
TFBS_ablation	NA	NA	false	NA	false	false	true	amr	0.1% - 1%	20	0
TFBS_ablation	NA	NA	false	NA	false	false	true	amr	1% - 10%	254	12
TFBS_ablation	NA	NA	false	NA	false	false	true	amr	10% - 95%	317	10
TFBS_ablation	NA	NA	false	NA	false	false	true	amr	Doubleton	12	0
TFBS_ablation	NA	NA	false	NA	false	false	true	amr	Not found	0	0
TFBS_ablation	NA	NA	false	NA	false	false	true	amr	Singleton	14	0
TFBS_ablation	NA	NA	false	NA	false	false	true	asj	1% - 10%	78	9
TFBS_ablation	NA	NA	false	NA	false	false	true	asj	10% - 95%	61	0
TFBS_ablation	NA	NA	false	NA	false	false	true	asj	Doubleton	6	0
TFBS_ablation	NA	NA	false	NA	false	false	true	asj	Not found	0	0
TFBS_ablation	NA	NA	false	NA	false	false	true	asj	Singleton	5	0
TFBS_ablation	NA	NA	false	NA	false	false	true	eas	0.1% - 1%	34	1
TFBS_ablation	NA	NA	false	NA	false	false	true	eas	1% - 10%	207	14
TFBS_ablation	NA	NA	false	NA	false	false	true	eas	10% - 95%	723	37
TFBS_ablation	NA	NA	false	NA	false	false	true	eas	Doubleton	4	0
TFBS_ablation	NA	NA	false	NA	false	false	true	eas	Not found	0	0
TFBS_ablation	NA	NA	false	NA	false	false	true	eas	Singleton	14	0
TFBS_ablation	NA	NA	false	NA	false	false	true	fin	0.1% - 1%	98	0
TFBS_ablation	NA	NA	false	NA	false	false	true	fin	1% - 10%	843	28
TFBS_ablation	NA	NA	false	NA	false	false	true	fin	10% - 95%	908	11
TFBS_ablation	NA	NA	false	NA	false	false	true	fin	< 0.1%	3	0
TFBS_ablation	NA	NA	false	NA	false	false	true	fin	Doubleton	6	1
TFBS_ablation	NA	NA	false	NA	false	false	true	fin	Not found	0	0
TFBS_ablation	NA	NA	false	NA	false	false	true	fin	Singleton	15	0
TFBS_ablation	NA	NA	false	NA	false	false	true	nfe	0.1% - 1%	224	2
TFBS_ablation	NA	NA	false	NA	false	false	true	nfe	1% - 10%	2771	104
TFBS_ablation	NA	NA	false	NA	false	false	true	nfe	10% - 95%	3069	15
TFBS_ablation	NA	NA	false	NA	false	false	true	nfe	< 0.1%	106	3
TFBS_ablation	NA	NA	false	NA	false	false	true	nfe	Doubleton	14	0
TFBS_ablation	NA	NA	false	NA	false	false	true	nfe	Not found	0	0
TFBS_ablation	NA	NA	false	NA	false	false	true	nfe	Singleton	33	0
TFBS_ablation	NA	NA	false	NA	false	false	true	oth	0.1% - 1%	22	0
TFBS_ablation	NA	NA	false	NA	false	false	true	oth	1% - 10%	240	9
TFBS_ablation	NA	NA	false	NA	false	false	true	oth	10% - 95%	245	4
TFBS_ablation	NA	NA	false	NA	false	false	true	oth	Doubleton	4	0
TFBS_ablation	NA	NA	false	NA	false	false	true	oth	Not found	0	0
TFBS_ablation	NA	NA	false	NA	false	false	true	oth	Singleton	17	0
TFBS_ablation	NA	NA	false	NA	false	false	true	global	0.1% - 1%	978	14
TFBS_ablation	NA	NA	false	NA	false	false	true	global	1% - 10%	8893	468
TFBS_ablation	NA	NA	false	NA	false	false	true	global	10% - 95%	6951	38
TFBS_ablation	NA	NA	false	NA	false	false	true	global	< 0.1%	428	6
TFBS_ablation	NA	NA	false	NA	false	false	true	global	Doubleton	34	0
TFBS_ablation	NA	NA	false	NA	false	false	true	global	Singleton	54	0
TFBS_ablation	NA	NA	false	NA	false	true	false	afr	0.1% - 1%	119	2
TFBS_ablation	NA	NA	false	NA	false	true	false	afr	10% - 95%	4277	311
TFBS_ablation	NA	NA	false	NA	false	true	false	afr	< 0.1%	16	0
TFBS_ablation	NA	NA	false	NA	false	true	false	afr	Doubleton	8	0
TFBS_ablation	NA	NA	false	NA	false	true	false	afr	Not found	0	0
TFBS_ablation	NA	NA	false	NA	false	true	false	afr	Singleton	13	0
TFBS_ablation	NA	NA	false	NA	false	true	false	amr	0.1% - 1%	12	1
TFBS_ablation	NA	NA	false	NA	false	true	false	amr	1% - 10%	63	3
TFBS_ablation	NA	NA	false	NA	false	true	false	amr	10% - 95%	298	54
TFBS_ablation	NA	NA	false	NA	false	true	false	amr	Doubleton	2	0
TFBS_ablation	NA	NA	false	NA	false	true	false	amr	Not found	0	0
TFBS_ablation	NA	NA	false	NA	false	true	false	amr	Singleton	3	0
TFBS_ablation	NA	NA	false	NA	false	true	false	asj	1% - 10%	32	6
TFBS_ablation	NA	NA	false	NA	false	true	false	asj	10% - 95%	82	9
TFBS_ablation	NA	NA	false	NA	false	true	false	asj	Not found	0	0
TFBS_ablation	NA	NA	false	NA	false	true	false	asj	Singleton	1	0
TFBS_ablation	NA	NA	false	NA	false	true	false	eas	0.1% - 1%	12	0
TFBS_ablation	NA	NA	false	NA	false	true	false	eas	1% - 10%	100	11
TFBS_ablation	NA	NA	false	NA	false	true	false	eas	10% - 95%	503	71
TFBS_ablation	NA	NA	false	NA	false	true	false	eas	Doubleton	6	0
TFBS_ablation	NA	NA	false	NA	false	true	false	eas	Not found	0	0
TFBS_ablation	NA	NA	false	NA	false	true	false	eas	Singleton	6	0
TFBS_ablation	NA	NA	false	NA	false	true	false	fin	0.1% - 1%	26	1
TFBS_ablation	NA	NA	false	NA	false	true	false	fin	1% - 10%	174	20
TFBS_ablation	NA	NA	false	NA	false	true	false	fin	10% - 95%	1124	190
TFBS_ablation	NA	NA	false	NA	false	true	false	fin	Doubleton	4	0
TFBS_ablation	NA	NA	false	NA	false	true	false	fin	Not found	0	0
TFBS_ablation	NA	NA	false	NA	false	true	false	fin	Singleton	6	0
TFBS_ablation	NA	NA	false	NA	false	true	false	nfe	0.1% - 1%	180	2
TFBS_ablation	NA	NA	false	NA	false	true	false	nfe	1% - 10%	543	95
TFBS_ablation	NA	NA	false	NA	false	true	false	nfe	10% - 95%	5289	916
TFBS_ablation	NA	NA	false	NA	false	true	false	nfe	< 0.1%	53	1
TFBS_ablation	NA	NA	false	NA	false	true	false	nfe	Doubleton	12	0
TFBS_ablation	NA	NA	false	NA	false	true	false	nfe	Not found	0	0
TFBS_ablation	NA	NA	false	NA	false	true	false	nfe	Singleton	16	0
TFBS_ablation	NA	NA	false	NA	false	true	false	oth	0.1% - 1%	16	0
TFBS_ablation	NA	NA	false	NA	false	true	false	oth	1% - 10%	64	5
TFBS_ablation	NA	NA	false	NA	false	true	false	oth	10% - 95%	332	62
TFBS_ablation	NA	NA	false	NA	false	true	false	oth	Doubleton	2	0
TFBS_ablation	NA	NA	false	NA	false	true	false	oth	Not found	0	0
TFBS_ablation	NA	NA	false	NA	false	true	false	oth	Singleton	5	0
TFBS_ablation	NA	NA	false	NA	false	true	false	global	0.1% - 1%	300	13
TFBS_ablation	NA	NA	false	NA	false	true	false	global	1% - 10%	4432	405
TFBS_ablation	NA	NA	false	NA	false	true	false	global	10% - 95%	8454	1340
TFBS_ablation	NA	NA	false	NA	false	true	false	global	< 0.1%	175	2
TFBS_ablation	NA	NA	false	NA	false	true	false	global	Doubleton	14	0
TFBS_ablation	NA	NA	false	NA	false	true	false	global	Singleton	24	0
TFBS_ablation	NA	NA	false	NA	false	true	true	afr	0.1% - 1%	151	1
TFBS_ablation	NA	NA	false	NA	false	true	true	afr	1% - 10%	457	7
TFBS_ablation	NA	NA	false	NA	false	true	true	afr	< 0.1%	20	0
TFBS_ablation	NA	NA	false	NA	false	true	true	afr	Doubleton	8	0
TFBS_ablation	NA	NA	false	NA	false	true	true	afr	Not found	0	0
TFBS_ablation	NA	NA	false	NA	false	true	true	afr	Singleton	14	0
TFBS_ablation	NA	NA	false	NA	false	true	true	amr	0.1% - 1%	11	0
TFBS_ablation	NA	NA	false	NA	false	true	true	amr	1% - 10%	13	0
TFBS_ablation	NA	NA	false	NA	false	true	true	amr	Doubleton	4	0
TFBS_ablation	NA	NA	false	NA	false	true	true	amr	Not found	0	0
TFBS_ablation	NA	NA	false	NA	false	true	true	amr	Singleton	7	0
TFBS_ablation	NA	NA	false	NA	false	true	true	asj	1% - 10%	8	0
TFBS_ablation	NA	NA	false	NA	false	true	true	asj	Doubleton	2	0
TFBS_ablation	NA	NA	false	NA	false	true	true	asj	Not found	0	0
TFBS_ablation	NA	NA	false	NA	false	true	true	asj	Singleton	1	0
TFBS_ablation	NA	NA	false	NA	false	true	true	eas	0.1% - 1%	5	0
TFBS_ablation	NA	NA	false	NA	false	true	true	eas	1% - 10%	15	0
TFBS_ablation	NA	NA	false	NA	false	true	true	eas	Doubleton	4	0
TFBS_ablation	NA	NA	false	NA	false	true	true	eas	Not found	0	0
TFBS_ablation	NA	NA	false	NA	false	true	true	eas	Singleton	4	0
TFBS_ablation	NA	NA	false	NA	false	true	true	fin	0.1% - 1%	20	0
TFBS_ablation	NA	NA	false	NA	false	true	true	fin	1% - 10%	94	5
TFBS_ablation	NA	NA	false	NA	false	true	true	fin	< 0.1%	3	0
TFBS_ablation	NA	NA	false	NA	false	true	true	fin	Not found	0	0
TFBS_ablation	NA	NA	false	NA	false	true	true	fin	Singleton	5	0
TFBS_ablation	NA	NA	false	NA	false	true	true	nfe	0.1% - 1%	145	2
TFBS_ablation	NA	NA	false	NA	false	true	true	nfe	1% - 10%	266	2
TFBS_ablation	NA	NA	false	NA	false	true	true	nfe	< 0.1%	45	0
TFBS_ablation	NA	NA	false	NA	false	true	true	nfe	Doubleton	12	1
TFBS_ablation	NA	NA	false	NA	false	true	true	nfe	Not found	0	0
TFBS_ablation	NA	NA	false	NA	false	true	true	nfe	Singleton	16	0
TFBS_ablation	NA	NA	false	NA	false	true	true	oth	0.1% - 1%	7	0
TFBS_ablation	NA	NA	false	NA	false	true	true	oth	1% - 10%	20	2
TFBS_ablation	NA	NA	false	NA	false	true	true	oth	Doubleton	4	0
TFBS_ablation	NA	NA	false	NA	false	true	true	oth	Not found	0	0
TFBS_ablation	NA	NA	false	NA	false	true	true	oth	Singleton	7	0
TFBS_ablation	NA	NA	false	NA	false	true	true	global	0.1% - 1%	769	10
TFBS_ablation	NA	NA	false	NA	false	true	true	global	1% - 10%	426	9
TFBS_ablation	NA	NA	false	NA	false	true	true	global	< 0.1%	137	0
TFBS_ablation	NA	NA	false	NA	false	true	true	global	Doubleton	22	1
TFBS_ablation	NA	NA	false	NA	false	true	true	global	Singleton	14	0
TFBS_ablation	NA	NA	false	NA	true	false	false	afr	0.1% - 1%	827	31
TFBS_ablation	NA	NA	false	NA	true	false	false	afr	1% - 10%	4877	254
TFBS_ablation	NA	NA	false	NA	true	false	false	afr	10% - 95%	17735	4790
TFBS_ablation	NA	NA	false	NA	true	false	false	afr	< 0.1%	111	3
TFBS_ablation	NA	NA	false	NA	true	false	false	afr	Doubleton	62	1
TFBS_ablation	NA	NA	false	NA	true	false	false	afr	Not found	0	0
TFBS_ablation	NA	NA	false	NA	true	false	false	afr	Singleton	91	0
TFBS_ablation	NA	NA	false	NA	true	false	false	amr	0.1% - 1%	71	1
TFBS_ablation	NA	NA	false	NA	true	false	false	amr	1% - 10%	255	25
TFBS_ablation	NA	NA	false	NA	true	false	false	amr	10% - 95%	1335	287
TFBS_ablation	NA	NA	false	NA	true	false	false	amr	Doubleton	30	3
TFBS_ablation	NA	NA	false	NA	true	false	false	amr	Not found	0	0
TFBS_ablation	NA	NA	false	NA	true	false	false	amr	Singleton	41	0
TFBS_ablation	NA	NA	false	NA	true	false	false	asj	1% - 10%	101	7
TFBS_ablation	NA	NA	false	NA	true	false	false	asj	10% - 95%	324	50
TFBS_ablation	NA	NA	false	NA	true	false	false	asj	Not found	0	0
TFBS_ablation	NA	NA	false	NA	true	false	false	asj	Singleton	19	0
TFBS_ablation	NA	NA	false	NA	true	false	false	eas	0.1% - 1%	50	3
TFBS_ablation	NA	NA	false	NA	true	false	false	eas	1% - 10%	307	32
TFBS_ablation	NA	NA	false	NA	true	false	false	eas	10% - 95%	2748	695
TFBS_ablation	NA	NA	false	NA	true	false	false	eas	Doubleton	26	0
TFBS_ablation	NA	NA	false	NA	true	false	false	eas	Not found	0	0
TFBS_ablation	NA	NA	false	NA	true	false	false	eas	Singleton	37	0
TFBS_ablation	NA	NA	false	NA	true	false	false	fin	0.1% - 1%	330	14
TFBS_ablation	NA	NA	false	NA	true	false	false	fin	1% - 10%	1331	82
TFBS_ablation	NA	NA	false	NA	true	false	false	fin	10% - 95%	6051	1120
TFBS_ablation	NA	NA	false	NA	true	false	false	fin	< 0.1%	3	0
TFBS_ablation	NA	NA	false	NA	true	false	false	fin	Doubleton	30	0
TFBS_ablation	NA	NA	false	NA	true	false	false	fin	Not found	0	0
TFBS_ablation	NA	NA	false	NA	true	false	false	fin	Singleton	30	0
TFBS_ablation	NA	NA	false	NA	true	false	false	nfe	0.1% - 1%	1166	31
TFBS_ablation	NA	NA	false	NA	true	false	false	nfe	1% - 10%	4014	302
TFBS_ablation	NA	NA	false	NA	true	false	false	nfe	10% - 95%	17678	3055
TFBS_ablation	NA	NA	false	NA	true	false	false	nfe	< 0.1%	203	5
TFBS_ablation	NA	NA	false	NA	true	false	false	nfe	Doubleton	38	2
TFBS_ablation	NA	NA	false	NA	true	false	false	nfe	Not found	0	0
TFBS_ablation	NA	NA	false	NA	true	false	false	nfe	Singleton	76	0
TFBS_ablation	NA	NA	false	NA	true	false	false	oth	0.1% - 1%	59	2
TFBS_ablation	NA	NA	false	NA	true	false	false	oth	1% - 10%	402	36
TFBS_ablation	NA	NA	false	NA	true	false	false	oth	10% - 95%	1370	249
TFBS_ablation	NA	NA	false	NA	true	false	false	oth	Doubleton	44	1
TFBS_ablation	NA	NA	false	NA	true	false	false	oth	Not found	0	0
TFBS_ablation	NA	NA	false	NA	true	false	false	oth	Singleton	41	0
TFBS_ablation	NA	NA	false	NA	true	false	false	global	0.1% - 1%	4406	203
TFBS_ablation	NA	NA	false	NA	true	false	false	global	1% - 10%	13263	1421
TFBS_ablation	NA	NA	false	NA	true	false	false	global	10% - 95%	43336	9440
TFBS_ablation	NA	NA	false	NA	true	false	false	global	< 0.1%	676	15
TFBS_ablation	NA	NA	false	NA	true	false	false	global	Doubleton	106	2
TFBS_ablation	NA	NA	false	NA	true	false	false	global	Singleton	126	0
TFBS_ablation	NA	NA	false	NA	true	false	true	afr	0.1% - 1%	79	1
TFBS_ablation	NA	NA	false	NA	true	false	true	afr	10% - 95%	6556	1284
TFBS_ablation	NA	NA	false	NA	true	false	true	afr	Not found	0	0
TFBS_ablation	NA	NA	false	NA	true	false	true	afr	Singleton	2	0
TFBS_ablation	NA	NA	false	NA	true	false	true	amr	10% - 95%	276	22
TFBS_ablation	NA	NA	false	NA	true	false	true	amr	Not found	0	0
TFBS_ablation	NA	NA	false	NA	true	false	true	amr	Singleton	5	0
TFBS_ablation	NA	NA	false	NA	true	false	true	asj	1% - 10%	26	1
TFBS_ablation	NA	NA	false	NA	true	false	true	asj	10% - 95%	79	13
TFBS_ablation	NA	NA	false	NA	true	false	true	asj	Not found	0	0
TFBS_ablation	NA	NA	false	NA	true	false	true	eas	10% - 95%	885	124
TFBS_ablation	NA	NA	false	NA	true	false	true	eas	Doubleton	2	0
TFBS_ablation	NA	NA	false	NA	true	false	true	eas	Not found	0	0
TFBS_ablation	NA	NA	false	NA	true	false	true	eas	Singleton	1	0
TFBS_ablation	NA	NA	false	NA	true	false	true	fin	0.1% - 1%	9	0
TFBS_ablation	NA	NA	false	NA	true	false	true	fin	10% - 95%	1080	115
TFBS_ablation	NA	NA	false	NA	true	false	true	fin	Doubleton	2	0
TFBS_ablation	NA	NA	false	NA	true	false	true	fin	Not found	0	0
TFBS_ablation	NA	NA	false	NA	true	false	true	fin	Singleton	4	0
TFBS_ablation	NA	NA	false	NA	true	false	true	nfe	0.1% - 1%	14	0
TFBS_ablation	NA	NA	false	NA	true	false	true	nfe	10% - 95%	5840	577
TFBS_ablation	NA	NA	false	NA	true	false	true	nfe	< 0.1%	18	0
TFBS_ablation	NA	NA	false	NA	true	false	true	nfe	Not found	0	0
TFBS_ablation	NA	NA	false	NA	true	false	true	nfe	Singleton	3	0
TFBS_ablation	NA	NA	false	NA	true	false	true	oth	0.1% - 1%	4	0
TFBS_ablation	NA	NA	false	NA	true	false	true	oth	10% - 95%	440	52
TFBS_ablation	NA	NA	false	NA	true	false	true	oth	Not found	0	0
TFBS_ablation	NA	NA	false	NA	true	false	true	oth	Singleton	5	0
TFBS_ablation	NA	NA	false	NA	true	false	true	global	0.1% - 1%	121	1
TFBS_ablation	NA	NA	false	NA	true	false	true	global	10% - 95%	15182	2188
TFBS_ablation	NA	NA	false	NA	true	false	true	global	< 0.1%	19	0
TFBS_ablation	NA	NA	false	NA	true	false	true	global	Doubleton	2	0
TFBS_ablation	NA	NA	false	NA	true	false	true	global	Singleton	6	0
TFBS_ablation	NA	NA	false	NA	true	true	false	afr	0.1% - 1%	50	2
TFBS_ablation	NA	NA	false	NA	true	true	false	afr	1% - 10%	1264	51
TFBS_ablation	NA	NA	false	NA	true	true	false	afr	10% - 95%	44	2
TFBS_ablation	NA	NA	false	NA	true	true	false	afr	< 0.1%	3	0
TFBS_ablation	NA	NA	false	NA	true	true	false	afr	Doubleton	12	1
TFBS_ablation	NA	NA	false	NA	true	true	false	afr	Not found	0	0
TFBS_ablation	NA	NA	false	NA	true	true	false	afr	Singleton	18	0
TFBS_ablation	NA	NA	false	NA	true	true	false	amr	0.1% - 1%	3	0
TFBS_ablation	NA	NA	false	NA	true	true	false	amr	1% - 10%	33	0
TFBS_ablation	NA	NA	false	NA	true	true	false	amr	10% - 95%	89	4
TFBS_ablation	NA	NA	false	NA	true	true	false	amr	Doubleton	4	0
TFBS_ablation	NA	NA	false	NA	true	true	false	amr	Not found	0	0
TFBS_ablation	NA	NA	false	NA	true	true	false	amr	Singleton	15	0
TFBS_ablation	NA	NA	false	NA	true	true	false	asj	1% - 10%	7	0
TFBS_ablation	NA	NA	false	NA	true	true	false	asj	10% - 95%	47	4
TFBS_ablation	NA	NA	false	NA	true	true	false	asj	Doubleton	4	1
TFBS_ablation	NA	NA	false	NA	true	true	false	asj	Not found	0	0
TFBS_ablation	NA	NA	false	NA	true	true	false	asj	Singleton	3	0
TFBS_ablation	NA	NA	false	NA	true	true	false	eas	0.1% - 1%	13	0
TFBS_ablation	NA	NA	false	NA	true	true	false	eas	1% - 10%	36	0
TFBS_ablation	NA	NA	false	NA	true	true	false	eas	10% - 95%	156	3
TFBS_ablation	NA	NA	false	NA	true	true	false	eas	Doubleton	6	0
TFBS_ablation	NA	NA	false	NA	true	true	false	eas	Not found	0	0
TFBS_ablation	NA	NA	false	NA	true	true	false	eas	Singleton	5	0
TFBS_ablation	NA	NA	false	NA	true	true	false	fin	0.1% - 1%	52	0
TFBS_ablation	NA	NA	false	NA	true	true	false	fin	1% - 10%	77	0
TFBS_ablation	NA	NA	false	NA	true	true	false	fin	10% - 95%	742	42
TFBS_ablation	NA	NA	false	NA	true	true	false	fin	Doubleton	16	0
TFBS_ablation	NA	NA	false	NA	true	true	false	fin	Not found	0	0
TFBS_ablation	NA	NA	false	NA	true	true	false	fin	Singleton	19	0
TFBS_ablation	NA	NA	false	NA	true	true	false	nfe	0.1% - 1%	154	0
TFBS_ablation	NA	NA	false	NA	true	true	false	nfe	1% - 10%	160	2
TFBS_ablation	NA	NA	false	NA	true	true	false	nfe	10% - 95%	4167	362
TFBS_ablation	NA	NA	false	NA	true	true	false	nfe	< 0.1%	5	0
TFBS_ablation	NA	NA	false	NA	true	true	false	nfe	Doubleton	16	0
TFBS_ablation	NA	NA	false	NA	true	true	false	nfe	Not found	0	0
TFBS_ablation	NA	NA	false	NA	true	true	false	nfe	Singleton	31	0
TFBS_ablation	NA	NA	false	NA	true	true	false	oth	0.1% - 1%	5	1
TFBS_ablation	NA	NA	false	NA	true	true	false	oth	1% - 10%	7	0
TFBS_ablation	NA	NA	false	NA	true	true	false	oth	10% - 95%	249	12
TFBS_ablation	NA	NA	false	NA	true	true	false	oth	Doubleton	6	0
TFBS_ablation	NA	NA	false	NA	true	true	false	oth	Not found	0	0
TFBS_ablation	NA	NA	false	NA	true	true	false	oth	Singleton	12	0
TFBS_ablation	NA	NA	false	NA	true	true	false	global	0.1% - 1%	373	2
TFBS_ablation	NA	NA	false	NA	true	true	false	global	1% - 10%	880	25
TFBS_ablation	NA	NA	false	NA	true	true	false	global	10% - 95%	6169	459
TFBS_ablation	NA	NA	false	NA	true	true	false	global	< 0.1%	46	0
TFBS_ablation	NA	NA	false	NA	true	true	false	global	Doubleton	28	1
TFBS_ablation	NA	NA	false	NA	true	true	false	global	Singleton	34	0
TF_binding_site_variant	NA	NA	false	NA	false	false	false	afr	0.1% - 1%	60665	329
TF_binding_site_variant	NA	NA	false	NA	false	false	false	afr	1% - 10%	401156	11609
TF_binding_site_variant	NA	NA	false	NA	false	false	false	afr	10% - 95%	2418617	624609
TF_binding_site_variant	NA	NA	false	NA	false	false	false	afr	< 0.1%	9701	18
TF_binding_site_variant	NA	NA	false	NA	false	false	false	afr	>95%	248530	120574
TF_binding_site_variant	NA	NA	false	NA	false	false	false	afr	Doubleton	3350	8
TF_binding_site_variant	NA	NA	false	NA	false	false	false	afr	Not found	0	0
TF_binding_site_variant	NA	NA	false	NA	false	false	false	afr	Singleton	6566	0
TF_binding_site_variant	NA	NA	false	NA	false	false	false	amr	0.1% - 1%	2917	12
TF_binding_site_variant	NA	NA	false	NA	false	false	false	amr	1% - 10%	19684	647
TF_binding_site_variant	NA	NA	false	NA	false	false	false	amr	10% - 95%	207567	53891
TF_binding_site_variant	NA	NA	false	NA	false	false	false	amr	>95%	30872	15136
TF_binding_site_variant	NA	NA	false	NA	false	false	false	amr	Doubleton	990	10
TF_binding_site_variant	NA	NA	false	NA	false	false	false	amr	Not found	0	0
TF_binding_site_variant	NA	NA	false	NA	false	false	false	amr	Singleton	1994	0
TF_binding_site_variant	NA	NA	false	NA	false	false	false	asj	1% - 10%	6698	177
TF_binding_site_variant	NA	NA	false	NA	false	false	false	asj	10% - 95%	70930	17950
TF_binding_site_variant	NA	NA	false	NA	false	false	false	asj	>95%	11152	5464
TF_binding_site_variant	NA	NA	false	NA	false	false	false	asj	Doubleton	376	4
TF_binding_site_variant	NA	NA	false	NA	false	false	false	asj	Not found	0	0
TF_binding_site_variant	NA	NA	false	NA	false	false	false	asj	Singleton	489	0
TF_binding_site_variant	NA	NA	false	NA	false	false	false	eas	0.1% - 1%	4433	20
TF_binding_site_variant	NA	NA	false	NA	false	false	false	eas	1% - 10%	25400	840
TF_binding_site_variant	NA	NA	false	NA	false	false	false	eas	10% - 95%	381616	102752
TF_binding_site_variant	NA	NA	false	NA	false	false	false	eas	>95%	82522	40746
TF_binding_site_variant	NA	NA	false	NA	false	false	false	eas	Doubleton	966	2
TF_binding_site_variant	NA	NA	false	NA	false	false	false	eas	Not found	0	0
TF_binding_site_variant	NA	NA	false	NA	false	false	false	eas	Singleton	2018	0
TF_binding_site_variant	NA	NA	false	NA	false	false	false	fin	0.1% - 1%	8171	50
TF_binding_site_variant	NA	NA	false	NA	false	false	false	fin	1% - 10%	78917	2493
TF_binding_site_variant	NA	NA	false	NA	false	false	false	fin	10% - 95%	861645	223901
TF_binding_site_variant	NA	NA	false	NA	false	false	false	fin	< 0.1%	354	2
TF_binding_site_variant	NA	NA	false	NA	false	false	false	fin	>95%	125509	61865
TF_binding_site_variant	NA	NA	false	NA	false	false	false	fin	Doubleton	538	8
TF_binding_site_variant	NA	NA	false	NA	false	false	false	fin	Not found	0	0
TF_binding_site_variant	NA	NA	false	NA	false	false	false	fin	Singleton	978	0
TF_binding_site_variant	NA	NA	false	NA	false	false	false	nfe	0.1% - 1%	41623	257
TF_binding_site_variant	NA	NA	false	NA	false	false	false	nfe	1% - 10%	352914	11377
TF_binding_site_variant	NA	NA	false	NA	false	false	false	nfe	10% - 95%	3749963	972192
TF_binding_site_variant	NA	NA	false	NA	false	false	false	nfe	< 0.1%	12501	47
TF_binding_site_variant	NA	NA	false	NA	false	false	false	nfe	>95%	559722	275911
TF_binding_site_variant	NA	NA	false	NA	false	false	false	nfe	Doubleton	3674	11
TF_binding_site_variant	NA	NA	false	NA	false	false	false	nfe	Not found	0	0
TF_binding_site_variant	NA	NA	false	NA	false	false	false	nfe	Singleton	8199	0
TF_binding_site_variant	NA	NA	false	NA	false	false	false	oth	0.1% - 1%	4338	39
TF_binding_site_variant	NA	NA	false	NA	false	false	false	oth	1% - 10%	26181	925
TF_binding_site_variant	NA	NA	false	NA	false	false	false	oth	10% - 95%	268649	69594
TF_binding_site_variant	NA	NA	false	NA	false	false	false	oth	>95%	35778	17605
TF_binding_site_variant	NA	NA	false	NA	false	false	false	oth	Doubleton	1054	12
TF_binding_site_variant	NA	NA	false	NA	false	false	false	oth	Not found	0	0
TF_binding_site_variant	NA	NA	false	NA	false	false	false	oth	Singleton	2152	0
TF_binding_site_variant	NA	NA	false	NA	false	false	false	global	0.1% - 1%	216711	2336
TF_binding_site_variant	NA	NA	false	NA	false	false	false	global	1% - 10%	989418	47303
TF_binding_site_variant	NA	NA	false	NA	false	false	false	global	10% - 95%	7950615	2137381
TF_binding_site_variant	NA	NA	false	NA	false	false	false	global	< 0.1%	52196	220
TF_binding_site_variant	NA	NA	false	NA	false	false	false	global	>95%	910303	443830
TF_binding_site_variant	NA	NA	false	NA	false	false	false	global	Doubleton	7666	17
TF_binding_site_variant	NA	NA	false	NA	false	false	false	global	Singleton	15160	0
TF_binding_site_variant	NA	NA	false	NA	false	false	true	afr	0.1% - 1%	4425	73
TF_binding_site_variant	NA	NA	false	NA	false	false	true	afr	1% - 10%	32857	1262
TF_binding_site_variant	NA	NA	false	NA	false	false	true	afr	10% - 95%	183831	46698
TF_binding_site_variant	NA	NA	false	NA	false	false	true	afr	< 0.1%	624	20
TF_binding_site_variant	NA	NA	false	NA	false	false	true	afr	Doubleton	238	5
TF_binding_site_variant	NA	NA	false	NA	false	false	true	afr	Not found	0	0
TF_binding_site_variant	NA	NA	false	NA	false	false	true	afr	Singleton	384	0
TF_binding_site_variant	NA	NA	false	NA	false	false	true	amr	0.1% - 1%	289	3
TF_binding_site_variant	NA	NA	false	NA	false	false	true	amr	1% - 10%	1309	59
TF_binding_site_variant	NA	NA	false	NA	false	false	true	amr	10% - 95%	15201	3450
TF_binding_site_variant	NA	NA	false	NA	false	false	true	amr	>95%	1653	806
TF_binding_site_variant	NA	NA	false	NA	false	false	true	amr	Doubleton	86	1
TF_binding_site_variant	NA	NA	false	NA	false	false	true	amr	Not found	0	0
TF_binding_site_variant	NA	NA	false	NA	false	false	true	amr	Singleton	135	0
TF_binding_site_variant	NA	NA	false	NA	false	false	true	asj	1% - 10%	508	36
TF_binding_site_variant	NA	NA	false	NA	false	false	true	asj	10% - 95%	4678	1097
TF_binding_site_variant	NA	NA	false	NA	false	false	true	asj	>95%	737	315
TF_binding_site_variant	NA	NA	false	NA	false	false	true	asj	Doubleton	34	1
TF_binding_site_variant	NA	NA	false	NA	false	false	true	asj	Not found	0	0
TF_binding_site_variant	NA	NA	false	NA	false	false	true	asj	Singleton	40	0
TF_binding_site_variant	NA	NA	false	NA	false	false	true	eas	0.1% - 1%	265	6
TF_binding_site_variant	NA	NA	false	NA	false	false	true	eas	1% - 10%	2584	101
TF_binding_site_variant	NA	NA	false	NA	false	false	true	eas	10% - 95%	28418	7466
TF_binding_site_variant	NA	NA	false	NA	false	false	true	eas	>95%	3116	1558
TF_binding_site_variant	NA	NA	false	NA	false	false	true	eas	Doubleton	62	3
TF_binding_site_variant	NA	NA	false	NA	false	false	true	eas	Not found	0	0
TF_binding_site_variant	NA	NA	false	NA	false	false	true	eas	Singleton	127	0
TF_binding_site_variant	NA	NA	false	NA	false	false	true	fin	0.1% - 1%	876	8
TF_binding_site_variant	NA	NA	false	NA	false	false	true	fin	1% - 10%	7680	366
TF_binding_site_variant	NA	NA	false	NA	false	false	true	fin	10% - 95%	60528	15303
TF_binding_site_variant	NA	NA	false	NA	false	false	true	fin	< 0.1%	9	0
TF_binding_site_variant	NA	NA	false	NA	false	false	true	fin	>95%	3472	1736
TF_binding_site_variant	NA	NA	false	NA	false	false	true	fin	Doubleton	54	3
TF_binding_site_variant	NA	NA	false	NA	false	false	true	fin	Not found	0	0
TF_binding_site_variant	NA	NA	false	NA	false	false	true	fin	Singleton	72	0
TF_binding_site_variant	NA	NA	false	NA	false	false	true	nfe	0.1% - 1%	3522	52
TF_binding_site_variant	NA	NA	false	NA	false	false	true	nfe	1% - 10%	33850	1281
TF_binding_site_variant	NA	NA	false	NA	false	false	true	nfe	10% - 95%	250468	61539
TF_binding_site_variant	NA	NA	false	NA	false	false	true	nfe	< 0.1%	896	7
TF_binding_site_variant	NA	NA	false	NA	false	false	true	nfe	>95%	25588	10879
TF_binding_site_variant	NA	NA	false	NA	false	false	true	nfe	Doubleton	204	1
TF_binding_site_variant	NA	NA	false	NA	false	false	true	nfe	Not found	0	0
TF_binding_site_variant	NA	NA	false	NA	false	false	true	nfe	Singleton	474	0
TF_binding_site_variant	NA	NA	false	NA	false	false	true	oth	0.1% - 1%	377	5
TF_binding_site_variant	NA	NA	false	NA	false	false	true	oth	1% - 10%	2103	84
TF_binding_site_variant	NA	NA	false	NA	false	false	true	oth	10% - 95%	18852	4627
TF_binding_site_variant	NA	NA	false	NA	false	false	true	oth	>95%	1074	531
TF_binding_site_variant	NA	NA	false	NA	false	false	true	oth	Doubleton	84	0
TF_binding_site_variant	NA	NA	false	NA	false	false	true	oth	Not found	0	0
TF_binding_site_variant	NA	NA	false	NA	false	false	true	oth	Singleton	153	0
TF_binding_site_variant	NA	NA	false	NA	false	false	true	global	0.1% - 1%	14287	295
TF_binding_site_variant	NA	NA	false	NA	false	false	true	global	1% - 10%	82605	4009
TF_binding_site_variant	NA	NA	false	NA	false	false	true	global	10% - 95%	560217	140317
TF_binding_site_variant	NA	NA	false	NA	false	false	true	global	< 0.1%	3460	51
TF_binding_site_variant	NA	NA	false	NA	false	false	true	global	>95%	30073	14700
TF_binding_site_variant	NA	NA	false	NA	false	false	true	global	Doubleton	454	10
TF_binding_site_variant	NA	NA	false	NA	false	false	true	global	Singleton	841	0
TF_binding_site_variant	NA	NA	false	NA	false	true	false	afr	0.1% - 1%	2287	14
TF_binding_site_variant	NA	NA	false	NA	false	true	false	afr	1% - 10%	15938	384
TF_binding_site_variant	NA	NA	false	NA	false	true	false	afr	10% - 95%	169113	34544
TF_binding_site_variant	NA	NA	false	NA	false	true	false	afr	< 0.1%	557	11
TF_binding_site_variant	NA	NA	false	NA	false	true	false	afr	>95%	16788	8390
TF_binding_site_variant	NA	NA	false	NA	false	true	false	afr	Doubleton	194	10
TF_binding_site_variant	NA	NA	false	NA	false	true	false	afr	Not found	0	0
TF_binding_site_variant	NA	NA	false	NA	false	true	false	afr	Singleton	339	0
TF_binding_site_variant	NA	NA	false	NA	false	true	false	amr	0.1% - 1%	121	0
TF_binding_site_variant	NA	NA	false	NA	false	true	false	amr	1% - 10%	1146	31
TF_binding_site_variant	NA	NA	false	NA	false	true	false	amr	10% - 95%	14873	3466
TF_binding_site_variant	NA	NA	false	NA	false	true	false	amr	>95%	2498	1248
TF_binding_site_variant	NA	NA	false	NA	false	true	false	amr	Doubleton	64	1
TF_binding_site_variant	NA	NA	false	NA	false	true	false	amr	Not found	0	0
TF_binding_site_variant	NA	NA	false	NA	false	true	false	amr	Singleton	131	0
TF_binding_site_variant	NA	NA	false	NA	false	true	false	asj	1% - 10%	498	13
TF_binding_site_variant	NA	NA	false	NA	false	true	false	asj	10% - 95%	3868	978
TF_binding_site_variant	NA	NA	false	NA	false	true	false	asj	>95%	1152	524
TF_binding_site_variant	NA	NA	false	NA	false	true	false	asj	Doubleton	28	0
TF_binding_site_variant	NA	NA	false	NA	false	true	false	asj	Not found	0	0
TF_binding_site_variant	NA	NA	false	NA	false	true	false	asj	Singleton	30	0
TF_binding_site_variant	NA	NA	false	NA	false	true	false	eas	0.1% - 1%	191	0
TF_binding_site_variant	NA	NA	false	NA	false	true	false	eas	1% - 10%	1281	34
TF_binding_site_variant	NA	NA	false	NA	false	true	false	eas	10% - 95%	26649	5351
TF_binding_site_variant	NA	NA	false	NA	false	true	false	eas	>95%	4434	2217
TF_binding_site_variant	NA	NA	false	NA	false	true	false	eas	Doubleton	72	0
TF_binding_site_variant	NA	NA	false	NA	false	true	false	eas	Not found	0	0
TF_binding_site_variant	NA	NA	false	NA	false	true	false	eas	Singleton	92	0
TF_binding_site_variant	NA	NA	false	NA	false	true	false	fin	0.1% - 1%	461	3
TF_binding_site_variant	NA	NA	false	NA	false	true	false	fin	1% - 10%	4166	78
TF_binding_site_variant	NA	NA	false	NA	false	true	false	fin	10% - 95%	59219	13198
TF_binding_site_variant	NA	NA	false	NA	false	true	false	fin	< 0.1%	18	0
TF_binding_site_variant	NA	NA	false	NA	false	true	false	fin	>95%	13757	6832
TF_binding_site_variant	NA	NA	false	NA	false	true	false	fin	Doubleton	46	2
TF_binding_site_variant	NA	NA	false	NA	false	true	false	fin	Not found	0	0
TF_binding_site_variant	NA	NA	false	NA	false	true	false	fin	Singleton	106	0
TF_binding_site_variant	NA	NA	false	NA	false	true	false	nfe	0.1% - 1%	3260	56
TF_binding_site_variant	NA	NA	false	NA	false	true	false	nfe	1% - 10%	25496	774
TF_binding_site_variant	NA	NA	false	NA	false	true	false	nfe	10% - 95%	230003	53784
TF_binding_site_variant	NA	NA	false	NA	false	true	false	nfe	< 0.1%	734	11
TF_binding_site_variant	NA	NA	false	NA	false	true	false	nfe	>95%	56432	27994
TF_binding_site_variant	NA	NA	false	NA	false	true	false	nfe	Doubleton	236	7
TF_binding_site_variant	NA	NA	false	NA	false	true	false	nfe	Not found	0	0
TF_binding_site_variant	NA	NA	false	NA	false	true	false	nfe	Singleton	467	0
TF_binding_site_variant	NA	NA	false	NA	false	true	false	oth	0.1% - 1%	237	1
TF_binding_site_variant	NA	NA	false	NA	false	true	false	oth	1% - 10%	1302	34
TF_binding_site_variant	NA	NA	false	NA	false	true	false	oth	10% - 95%	18647	4368
TF_binding_site_variant	NA	NA	false	NA	false	true	false	oth	>95%	3166	1582
TF_binding_site_variant	NA	NA	false	NA	false	true	false	oth	Doubleton	58	1
TF_binding_site_variant	NA	NA	false	NA	false	true	false	oth	Not found	0	0
TF_binding_site_variant	NA	NA	false	NA	false	true	false	oth	Singleton	139	0
TF_binding_site_variant	NA	NA	false	NA	false	true	false	global	0.1% - 1%	12744	145
TF_binding_site_variant	NA	NA	false	NA	false	true	false	global	1% - 10%	52487	2289
TF_binding_site_variant	NA	NA	false	NA	false	true	false	global	10% - 95%	523613	119972
TF_binding_site_variant	NA	NA	false	NA	false	true	false	global	< 0.1%	2728	32
TF_binding_site_variant	NA	NA	false	NA	false	true	false	global	>95%	87502	43489
TF_binding_site_variant	NA	NA	false	NA	false	true	false	global	Doubleton	454	14
TF_binding_site_variant	NA	NA	false	NA	false	true	false	global	Singleton	766	0
TF_binding_site_variant	NA	NA	false	NA	false	true	true	afr	0.1% - 1%	912	21
TF_binding_site_variant	NA	NA	false	NA	false	true	true	afr	1% - 10%	6159	322
TF_binding_site_variant	NA	NA	false	NA	false	true	true	afr	10% - 95%	34826	6980
TF_binding_site_variant	NA	NA	false	NA	false	true	true	afr	< 0.1%	153	0
TF_binding_site_variant	NA	NA	false	NA	false	true	true	afr	Doubleton	62	3
TF_binding_site_variant	NA	NA	false	NA	false	true	true	afr	Not found	0	0
TF_binding_site_variant	NA	NA	false	NA	false	true	true	afr	Singleton	84	0
TF_binding_site_variant	NA	NA	false	NA	false	true	true	amr	0.1% - 1%	61	0
TF_binding_site_variant	NA	NA	false	NA	false	true	true	amr	1% - 10%	306	7
TF_binding_site_variant	NA	NA	false	NA	false	true	true	amr	10% - 95%	2943	778
TF_binding_site_variant	NA	NA	false	NA	false	true	true	amr	Doubleton	16	2
TF_binding_site_variant	NA	NA	false	NA	false	true	true	amr	Not found	0	0
TF_binding_site_variant	NA	NA	false	NA	false	true	true	amr	Singleton	28	0
TF_binding_site_variant	NA	NA	false	NA	false	true	true	asj	1% - 10%	154	9
TF_binding_site_variant	NA	NA	false	NA	false	true	true	asj	10% - 95%	921	211
TF_binding_site_variant	NA	NA	false	NA	false	true	true	asj	Doubleton	8	1
TF_binding_site_variant	NA	NA	false	NA	false	true	true	asj	Not found	0	0
TF_binding_site_variant	NA	NA	false	NA	false	true	true	asj	Singleton	10	0
TF_binding_site_variant	NA	NA	false	NA	false	true	true	eas	0.1% - 1%	75	1
TF_binding_site_variant	NA	NA	false	NA	false	true	true	eas	1% - 10%	737	38
TF_binding_site_variant	NA	NA	false	NA	false	true	true	eas	10% - 95%	6010	1505
TF_binding_site_variant	NA	NA	false	NA	false	true	true	eas	Doubleton	14	0
TF_binding_site_variant	NA	NA	false	NA	false	true	true	eas	Not found	0	0
TF_binding_site_variant	NA	NA	false	NA	false	true	true	eas	Singleton	26	0
TF_binding_site_variant	NA	NA	false	NA	false	true	true	fin	0.1% - 1%	108	0
TF_binding_site_variant	NA	NA	false	NA	false	true	true	fin	1% - 10%	2256	51
TF_binding_site_variant	NA	NA	false	NA	false	true	true	fin	10% - 95%	12924	3199
TF_binding_site_variant	NA	NA	false	NA	false	true	true	fin	< 0.1%	6	0
TF_binding_site_variant	NA	NA	false	NA	false	true	true	fin	Doubleton	32	1
TF_binding_site_variant	NA	NA	false	NA	false	true	true	fin	Not found	0	0
TF_binding_site_variant	NA	NA	false	NA	false	true	true	fin	Singleton	13	0
TF_binding_site_variant	NA	NA	false	NA	false	true	true	nfe	0.1% - 1%	908	11
TF_binding_site_variant	NA	NA	false	NA	false	true	true	nfe	1% - 10%	6752	209
TF_binding_site_variant	NA	NA	false	NA	false	true	true	nfe	10% - 95%	54686	12521
TF_binding_site_variant	NA	NA	false	NA	false	true	true	nfe	< 0.1%	220	3
TF_binding_site_variant	NA	NA	false	NA	false	true	true	nfe	Doubleton	54	2
TF_binding_site_variant	NA	NA	false	NA	false	true	true	nfe	Not found	0	0
TF_binding_site_variant	NA	NA	false	NA	false	true	true	nfe	Singleton	121	0
TF_binding_site_variant	NA	NA	false	NA	false	true	true	oth	0.1% - 1%	65	2
TF_binding_site_variant	NA	NA	false	NA	false	true	true	oth	1% - 10%	466	21
TF_binding_site_variant	NA	NA	false	NA	false	true	true	oth	10% - 95%	4032	965
TF_binding_site_variant	NA	NA	false	NA	false	true	true	oth	Doubleton	22	1
TF_binding_site_variant	NA	NA	false	NA	false	true	true	oth	Not found	0	0
TF_binding_site_variant	NA	NA	false	NA	false	true	true	oth	Singleton	31	0
TF_binding_site_variant	NA	NA	false	NA	false	true	true	global	0.1% - 1%	2385	70
TF_binding_site_variant	NA	NA	false	NA	false	true	true	global	1% - 10%	17526	1020
TF_binding_site_variant	NA	NA	false	NA	false	true	true	global	10% - 95%	115028	25756
TF_binding_site_variant	NA	NA	false	NA	false	true	true	global	< 0.1%	966	16
TF_binding_site_variant	NA	NA	false	NA	false	true	true	global	Doubleton	120	2
TF_binding_site_variant	NA	NA	false	NA	false	true	true	global	Singleton	176	0
TF_binding_site_variant	NA	NA	false	NA	true	false	false	afr	0.1% - 1%	10612	291
TF_binding_site_variant	NA	NA	false	NA	true	false	false	afr	1% - 10%	65963	3405
TF_binding_site_variant	NA	NA	false	NA	true	false	false	afr	10% - 95%	335436	78134
TF_binding_site_variant	NA	NA	false	NA	true	false	false	afr	< 0.1%	1100	11
TF_binding_site_variant	NA	NA	false	NA	true	false	false	afr	>95%	33152	16406
TF_binding_site_variant	NA	NA	false	NA	true	false	false	afr	Doubleton	488	9
TF_binding_site_variant	NA	NA	false	NA	true	false	false	afr	Not found	0	0
TF_binding_site_variant	NA	NA	false	NA	true	false	false	afr	Singleton	709	0
TF_binding_site_variant	NA	NA	false	NA	true	false	false	amr	0.1% - 1%	486	3
TF_binding_site_variant	NA	NA	false	NA	true	false	false	amr	1% - 10%	4509	227
TF_binding_site_variant	NA	NA	false	NA	true	false	false	amr	10% - 95%	31037	7898
TF_binding_site_variant	NA	NA	false	NA	true	false	false	amr	>95%	3925	1942
TF_binding_site_variant	NA	NA	false	NA	true	false	false	amr	Doubleton	256	23
TF_binding_site_variant	NA	NA	false	NA	true	false	false	amr	Not found	0	0
TF_binding_site_variant	NA	NA	false	NA	true	false	false	amr	Singleton	293	0
TF_binding_site_variant	NA	NA	false	NA	true	false	false	asj	1% - 10%	1251	70
TF_binding_site_variant	NA	NA	false	NA	true	false	false	asj	10% - 95%	9842	2454
TF_binding_site_variant	NA	NA	false	NA	true	false	false	asj	>95%	1152	576
TF_binding_site_variant	NA	NA	false	NA	true	false	false	asj	Doubleton	104	9
TF_binding_site_variant	NA	NA	false	NA	true	false	false	asj	Not found	0	0
TF_binding_site_variant	NA	NA	false	NA	true	false	false	asj	Singleton	133	0
TF_binding_site_variant	NA	NA	false	NA	true	false	false	eas	0.1% - 1%	697	10
TF_binding_site_variant	NA	NA	false	NA	true	false	false	eas	1% - 10%	6326	444
TF_binding_site_variant	NA	NA	false	NA	true	false	false	eas	10% - 95%	52639	13866
TF_binding_site_variant	NA	NA	false	NA	true	false	false	eas	>95%	11475	5672
TF_binding_site_variant	NA	NA	false	NA	true	false	false	eas	Doubleton	202	6
TF_binding_site_variant	NA	NA	false	NA	true	false	false	eas	Not found	0	0
TF_binding_site_variant	NA	NA	false	NA	true	false	false	eas	Singleton	325	0
TF_binding_site_variant	NA	NA	false	NA	true	false	false	fin	0.1% - 1%	2060	43
TF_binding_site_variant	NA	NA	false	NA	true	false	false	fin	1% - 10%	19463	886
TF_binding_site_variant	NA	NA	false	NA	true	false	false	fin	10% - 95%	123204	31677
TF_binding_site_variant	NA	NA	false	NA	true	false	false	fin	< 0.1%	36	0
TF_binding_site_variant	NA	NA	false	NA	true	false	false	fin	>95%	16566	8219
TF_binding_site_variant	NA	NA	false	NA	true	false	false	fin	Doubleton	222	8
TF_binding_site_variant	NA	NA	false	NA	true	false	false	fin	Not found	0	0
TF_binding_site_variant	NA	NA	false	NA	true	false	false	fin	Singleton	307	0
TF_binding_site_variant	NA	NA	false	NA	true	false	false	nfe	0.1% - 1%	11894	243
TF_binding_site_variant	NA	NA	false	NA	true	false	false	nfe	1% - 10%	68806	3248
TF_binding_site_variant	NA	NA	false	NA	true	false	false	nfe	10% - 95%	521798	136895
TF_binding_site_variant	NA	NA	false	NA	true	false	false	nfe	< 0.1%	1600	23
TF_binding_site_variant	NA	NA	false	NA	true	false	false	nfe	>95%	58613	29226
TF_binding_site_variant	NA	NA	false	NA	true	false	false	nfe	Doubleton	524	17
TF_binding_site_variant	NA	NA	false	NA	true	false	false	nfe	Not found	0	0
TF_binding_site_variant	NA	NA	false	NA	true	false	false	nfe	Singleton	722	0
TF_binding_site_variant	NA	NA	false	NA	true	false	false	oth	0.1% - 1%	726	13
TF_binding_site_variant	NA	NA	false	NA	true	false	false	oth	1% - 10%	5406	264
TF_binding_site_variant	NA	NA	false	NA	true	false	false	oth	10% - 95%	36696	9308
TF_binding_site_variant	NA	NA	false	NA	true	false	false	oth	>95%	4340	2158
TF_binding_site_variant	NA	NA	false	NA	true	false	false	oth	Doubleton	258	9
TF_binding_site_variant	NA	NA	false	NA	true	false	false	oth	Not found	0	0
TF_binding_site_variant	NA	NA	false	NA	true	false	false	oth	Singleton	375	0
TF_binding_site_variant	NA	NA	false	NA	true	false	false	global	0.1% - 1%	39141	1067
TF_binding_site_variant	NA	NA	false	NA	true	false	false	global	1% - 10%	187550	13259
TF_binding_site_variant	NA	NA	false	NA	true	false	false	global	10% - 95%	1087924	278322
TF_binding_site_variant	NA	NA	false	NA	true	false	false	global	< 0.1%	6304	83
TF_binding_site_variant	NA	NA	false	NA	true	false	false	global	>95%	122666	60936
TF_binding_site_variant	NA	NA	false	NA	true	false	false	global	Doubleton	914	26
TF_binding_site_variant	NA	NA	false	NA	true	false	false	global	Singleton	1229	0
TF_binding_site_variant	NA	NA	false	NA	true	false	true	afr	0.1% - 1%	864	25
TF_binding_site_variant	NA	NA	false	NA	true	false	true	afr	1% - 10%	5429	134
TF_binding_site_variant	NA	NA	false	NA	true	false	true	afr	10% - 95%	10137	826
TF_binding_site_variant	NA	NA	false	NA	true	false	true	afr	< 0.1%	88	0
TF_binding_site_variant	NA	NA	false	NA	true	false	true	afr	Doubleton	18	0
TF_binding_site_variant	NA	NA	false	NA	true	false	true	afr	Not found	0	0
TF_binding_site_variant	NA	NA	false	NA	true	false	true	afr	Singleton	67	0
TF_binding_site_variant	NA	NA	false	NA	true	false	true	amr	0.1% - 1%	30	1
TF_binding_site_variant	NA	NA	false	NA	true	false	true	amr	1% - 10%	500	22
TF_binding_site_variant	NA	NA	false	NA	true	false	true	amr	10% - 95%	1008	98
TF_binding_site_variant	NA	NA	false	NA	true	false	true	amr	Doubleton	22	2
TF_binding_site_variant	NA	NA	false	NA	true	false	true	amr	Not found	0	0
TF_binding_site_variant	NA	NA	false	NA	true	false	true	amr	Singleton	22	0
TF_binding_site_variant	NA	NA	false	NA	true	false	true	asj	1% - 10%	115	6
TF_binding_site_variant	NA	NA	false	NA	true	false	true	asj	10% - 95%	431	22
TF_binding_site_variant	NA	NA	false	NA	true	false	true	asj	Doubleton	14	0
TF_binding_site_variant	NA	NA	false	NA	true	false	true	asj	Not found	0	0
TF_binding_site_variant	NA	NA	false	NA	true	false	true	asj	Singleton	10	0
TF_binding_site_variant	NA	NA	false	NA	true	false	true	eas	0.1% - 1%	83	1
TF_binding_site_variant	NA	NA	false	NA	true	false	true	eas	1% - 10%	449	17
TF_binding_site_variant	NA	NA	false	NA	true	false	true	eas	10% - 95%	2372	259
TF_binding_site_variant	NA	NA	false	NA	true	false	true	eas	Doubleton	14	2
TF_binding_site_variant	NA	NA	false	NA	true	false	true	eas	Not found	0	0
TF_binding_site_variant	NA	NA	false	NA	true	false	true	eas	Singleton	22	0
TF_binding_site_variant	NA	NA	false	NA	true	false	true	fin	0.1% - 1%	158	0
TF_binding_site_variant	NA	NA	false	NA	true	false	true	fin	1% - 10%	2182	175
TF_binding_site_variant	NA	NA	false	NA	true	false	true	fin	10% - 95%	5247	378
TF_binding_site_variant	NA	NA	false	NA	true	false	true	fin	< 0.1%	12	0
TF_binding_site_variant	NA	NA	false	NA	true	false	true	fin	Doubleton	16	2
TF_binding_site_variant	NA	NA	false	NA	true	false	true	fin	Not found	0	0
TF_binding_site_variant	NA	NA	false	NA	true	false	true	fin	Singleton	20	0
TF_binding_site_variant	NA	NA	false	NA	true	false	true	nfe	0.1% - 1%	646	19
TF_binding_site_variant	NA	NA	false	NA	true	false	true	nfe	1% - 10%	7301	339
TF_binding_site_variant	NA	NA	false	NA	true	false	true	nfe	10% - 95%	20025	1195
TF_binding_site_variant	NA	NA	false	NA	true	false	true	nfe	< 0.1%	148	6
TF_binding_site_variant	NA	NA	false	NA	true	false	true	nfe	Doubleton	44	5
TF_binding_site_variant	NA	NA	false	NA	true	false	true	nfe	Not found	0	0
TF_binding_site_variant	NA	NA	false	NA	true	false	true	nfe	Singleton	56	0
TF_binding_site_variant	NA	NA	false	NA	true	false	true	oth	0.1% - 1%	37	1
TF_binding_site_variant	NA	NA	false	NA	true	false	true	oth	1% - 10%	476	41
TF_binding_site_variant	NA	NA	false	NA	true	false	true	oth	10% - 95%	1530	95
TF_binding_site_variant	NA	NA	false	NA	true	false	true	oth	Doubleton	16	0
TF_binding_site_variant	NA	NA	false	NA	true	false	true	oth	Not found	0	0
TF_binding_site_variant	NA	NA	false	NA	true	false	true	oth	Singleton	35	0
TF_binding_site_variant	NA	NA	false	NA	true	false	true	global	0.1% - 1%	2850	135
TF_binding_site_variant	NA	NA	false	NA	true	false	true	global	1% - 10%	16379	1089
TF_binding_site_variant	NA	NA	false	NA	true	false	true	global	10% - 95%	39717	2428
TF_binding_site_variant	NA	NA	false	NA	true	false	true	global	< 0.1%	531	16
TF_binding_site_variant	NA	NA	false	NA	true	false	true	global	Doubleton	60	3
TF_binding_site_variant	NA	NA	false	NA	true	false	true	global	Singleton	107	0
TF_binding_site_variant	NA	NA	false	NA	true	true	false	afr	0.1% - 1%	367	13
TF_binding_site_variant	NA	NA	false	NA	true	true	false	afr	1% - 10%	1513	106
TF_binding_site_variant	NA	NA	false	NA	true	true	false	afr	10% - 95%	1816	330
TF_binding_site_variant	NA	NA	false	NA	true	true	false	afr	< 0.1%	23	0
TF_binding_site_variant	NA	NA	false	NA	true	true	false	afr	Doubleton	32	3
TF_binding_site_variant	NA	NA	false	NA	true	true	false	afr	Not found	0	0
TF_binding_site_variant	NA	NA	false	NA	true	true	false	afr	Singleton	39	0
TF_binding_site_variant	NA	NA	false	NA	true	true	false	amr	0.1% - 1%	4	0
TF_binding_site_variant	NA	NA	false	NA	true	true	false	amr	1% - 10%	119	8
TF_binding_site_variant	NA	NA	false	NA	true	true	false	amr	10% - 95%	421	107
TF_binding_site_variant	NA	NA	false	NA	true	true	false	amr	Doubleton	20	3
TF_binding_site_variant	NA	NA	false	NA	true	true	false	amr	Not found	0	0
TF_binding_site_variant	NA	NA	false	NA	true	true	false	amr	Singleton	20	0
TF_binding_site_variant	NA	NA	false	NA	true	true	false	asj	1% - 10%	18	0
TF_binding_site_variant	NA	NA	false	NA	true	true	false	asj	10% - 95%	53	8
TF_binding_site_variant	NA	NA	false	NA	true	true	false	asj	Doubleton	4	1
TF_binding_site_variant	NA	NA	false	NA	true	true	false	asj	Not found	0	0
TF_binding_site_variant	NA	NA	false	NA	true	true	false	asj	Singleton	10	0
TF_binding_site_variant	NA	NA	false	NA	true	true	false	eas	0.1% - 1%	21	1
TF_binding_site_variant	NA	NA	false	NA	true	true	false	eas	1% - 10%	45	0
TF_binding_site_variant	NA	NA	false	NA	true	true	false	eas	10% - 95%	660	178
TF_binding_site_variant	NA	NA	false	NA	true	true	false	eas	Doubleton	18	1
TF_binding_site_variant	NA	NA	false	NA	true	true	false	eas	Not found	0	0
TF_binding_site_variant	NA	NA	false	NA	true	true	false	eas	Singleton	17	0
TF_binding_site_variant	NA	NA	false	NA	true	true	false	fin	0.1% - 1%	37	4
TF_binding_site_variant	NA	NA	false	NA	true	true	false	fin	1% - 10%	668	36
TF_binding_site_variant	NA	NA	false	NA	true	true	false	fin	10% - 95%	2073	475
TF_binding_site_variant	NA	NA	false	NA	true	true	false	fin	< 0.1%	3	0
TF_binding_site_variant	NA	NA	false	NA	true	true	false	fin	Doubleton	20	1
TF_binding_site_variant	NA	NA	false	NA	true	true	false	fin	Not found	0	0
TF_binding_site_variant	NA	NA	false	NA	true	true	false	fin	Singleton	36	0
TF_binding_site_variant	NA	NA	false	NA	true	true	false	nfe	0.1% - 1%	374	10
TF_binding_site_variant	NA	NA	false	NA	true	true	false	nfe	1% - 10%	1372	113
TF_binding_site_variant	NA	NA	false	NA	true	true	false	nfe	10% - 95%	4333	775
TF_binding_site_variant	NA	NA	false	NA	true	true	false	nfe	< 0.1%	35	1
TF_binding_site_variant	NA	NA	false	NA	true	true	false	nfe	Doubleton	32	2
TF_binding_site_variant	NA	NA	false	NA	true	true	false	nfe	Not found	0	0
TF_binding_site_variant	NA	NA	false	NA	true	true	false	nfe	Singleton	63	0
TF_binding_site_variant	NA	NA	false	NA	true	true	false	oth	0.1% - 1%	14	0
TF_binding_site_variant	NA	NA	false	NA	true	true	false	oth	1% - 10%	128	11
TF_binding_site_variant	NA	NA	false	NA	true	true	false	oth	10% - 95%	369	73
TF_binding_site_variant	NA	NA	false	NA	true	true	false	oth	Doubleton	14	0
TF_binding_site_variant	NA	NA	false	NA	true	true	false	oth	Not found	0	0
TF_binding_site_variant	NA	NA	false	NA	true	true	false	oth	Singleton	24	0
TF_binding_site_variant	NA	NA	false	NA	true	true	false	global	0.1% - 1%	1152	33
TF_binding_site_variant	NA	NA	false	NA	true	true	false	global	1% - 10%	4226	327
TF_binding_site_variant	NA	NA	false	NA	true	true	false	global	10% - 95%	9055	1889
TF_binding_site_variant	NA	NA	false	NA	true	true	false	global	< 0.1%	248	5
TF_binding_site_variant	NA	NA	false	NA	true	true	false	global	Doubleton	58	6
TF_binding_site_variant	NA	NA	false	NA	true	true	false	global	Singleton	76	0
coding_sequence_variant	LC	true	true	NA	false	false	false	afr	10% - 95%	1905	212
coding_sequence_variant	LC	true	true	NA	false	false	false	afr	>95%	8692	4346
coding_sequence_variant	LC	true	true	NA	false	false	false	afr	Singleton	1	0
coding_sequence_variant	LC	true	true	NA	false	false	false	amr	10% - 95%	457	131
coding_sequence_variant	LC	true	true	NA	false	false	false	amr	>95%	842	421
coding_sequence_variant	LC	true	true	NA	false	false	false	amr	Not found	0	0
coding_sequence_variant	LC	true	true	NA	false	false	false	asj	10% - 95%	122	21
coding_sequence_variant	LC	true	true	NA	false	false	false	asj	>95%	290	145
coding_sequence_variant	LC	true	true	NA	false	false	false	asj	Not found	0	0
coding_sequence_variant	LC	true	true	NA	false	false	false	eas	10% - 95%	1225	483
coding_sequence_variant	LC	true	true	NA	false	false	false	eas	>95%	1558	779
coding_sequence_variant	LC	true	true	NA	false	false	false	eas	Not found	0	0
coding_sequence_variant	LC	true	true	NA	false	false	false	fin	10% - 95%	1544	337
coding_sequence_variant	LC	true	true	NA	false	false	false	fin	>95%	3454	1727
coding_sequence_variant	LC	true	true	NA	false	false	false	fin	Not found	0	0
coding_sequence_variant	LC	true	true	NA	false	false	false	nfe	10% - 95%	5880	1103
coding_sequence_variant	LC	true	true	NA	false	false	false	nfe	>95%	15362	7681
coding_sequence_variant	LC	true	true	NA	false	false	false	nfe	Not found	0	0
coding_sequence_variant	LC	true	true	NA	false	false	false	oth	10% - 95%	436	101
coding_sequence_variant	LC	true	true	NA	false	false	false	oth	>95%	1088	544
coding_sequence_variant	LC	true	true	NA	false	false	false	oth	Not found	0	0
coding_sequence_variant	LC	true	true	NA	false	false	false	global	10% - 95%	11569	2388
coding_sequence_variant	LC	true	true	NA	false	false	false	global	>95%	31286	15643
coding_sequence_variant	LC	true	true	NA	false	false	false	global	Singleton	1	0
coding_sequence_variant	NA	NA	false	NA	false	false	false	afr	1% - 10%	274	9
coding_sequence_variant	NA	NA	false	NA	false	false	false	afr	Not found	0	0
[truncated: 15,107 more rows]
